# Supplementary material for: SARS‐CoV‐2 spike spurs intestinal inflammation via VEGF production in enterocytes
Source: EMBO Mol Med. 2022 Apr 19;14(5):e14844. doi: 10.15252/emmm.202114844 (PMC9081906; doi:10.15252/emmm.202114844)
Supplement: Supplementary file 4 — Source Data for Figure 1 [file EMMM-14-e14844-s002.zip]

Archive with 8 entries (5 files):
- EMM-2021-14844-v3_Figure_1_raw_data.1/
- EMM-2021-14844-v3_Figure_1_raw_data.1/.DS_Store
- EMM-2021-14844-v3_Figure_1_raw_data.1/source_data_Fig._1.xlsx
- __MACOSX/
- __MACOSX/._EMM-2021-14844-v3_Figure_1_raw_data.1
- __MACOSX/EMM-2021-14844-v3_Figure_1_raw_data.1/
- __MACOSX/EMM-2021-14844-v3_Figure_1_raw_data.1/._.DS_Store
- __MACOSX/EMM-2021-14844-v3_Figure_1_raw_data.1/._source_data_Fig._1.xlsx
