# Supplementary material for: SARS‐CoV‐2 spike spurs intestinal inflammation via VEGF production in enterocytes
Source: EMBO Mol Med. 2022 Apr 19;14(5):e14844. doi: 10.15252/emmm.202114844 (PMC9081906; doi:10.15252/emmm.202114844)
Supplement: Supplementary file 4 — Source Data for Figure 1 [file EMMM-14-e14844-s002.zip › EMM-2021-14844-v3_Figure_1_raw_data.1/source_data_Fig._1.xlsx]

## Sheet: Fig.1B
No. of COVID-19	Location	level of inflammation
B001-D	Duodenum	Mild inflammation
B002-D	Duodenum	Moderate inflammation
B003-D	Duodenum	Moderate inflammation
B004-D	Duodenum	Moderate inflammation
B005-D	Duodenum	Moderate inflammation
B006-D	Duodenum	Moderate inflammation
B007-D	Duodenum	Negative
B007-R	Rectum	Negative
B008-D	Duodenum	Mild inflammation
B009-D	Duodenum	Severe inflammation
B009-R	Rectum	Mild inflammation
B010-D	Duodenum	Moderate inflammation
B010-C	Colon	Negative
B011-C	Colon	Mild inflammation
B012-C	Colon	Negative
B010-R	Rectum	Negative
B011-D	Duodenum	Moderate inflammation
B012-D	Duodenum	Severe inflammation
B013-D	Duodenum	Severe inflammation
B014-D	Duodenum	Mild inflammation
B015-D	Duodenum	Moderate inflammation
B016-D	Duodenum	Mild inflammation
B017-D	Duodenum	Moderate inflammation
B018-D	Duodenum	Mild inflammation

## Sheet: Fig.1C-G
NO.	Analyte Sample	IFN-gamma (pg/ml)	IL-1beta (pg/ml)	TNF-alpha (pg/ml)	VEGF (pg/ml)	IL-1aplpha (pg/ml)	Sex	Age	Disease classification	disease progression	GI Symptoms	Diarrhea	Anorexia	Nausea	Emesis	Acid reflux	Epigastric discomfort	Upper gastrointestinal hemorrhage	Bilirubin （normal range：3.reduce-increase4.reduce）	ALT（normal range of female：7-4reduce；normal range of male：9-5reduce）	AST（normal range of female：normal3-35；normal range of male：normal5-4reduce）	Interstitial vasodilation	Interstitial edema
001-E	1	6.72	2.44	11.06	46.15	8.02	male	38	Non-severe	No	No	No	No	No	No	No	No	No	reduce	normal	normal	NA	NA
001-L	2	4.43	2.44	10.36	32.01	7.86	male	38	Non-severe	No	No	No	No	No	No	No	No	No	reduce	normal	normal	NA	NA
002-E	3	10.06	2.44	10.36	127.63	12.55	male	35	Non-severe	No	No	No	No	No	No	No	No	No	normal	reduce	reduce	NA	NA
002-L	4	11.38	2.08	10.36	83.59	10.59	male	35	Non-severe	No	No	No	No	No	No	No	No	No	normal	reduce	reduce	NA	NA
003-E	5	11.38	1.73	9.68	41.24	8.02	male	66	Non-severe	No	No	No	No	No	No	No	No	No	normal	normal	reduce	With interstitial vasodilation	Without interstitial edema
003-L	6	9.38	1.73	10.36	33.21	8.02	male	66	Non-severe	No	No	No	No	No	No	No	No	No	normal	normal	reduce	With interstitial vasodilation	Without interstitial edema
004-E	7	9.38	2.63	8.58	71.81	8.34	female	57	Non-severe	No	No	No	No	No	No	No	No	No	normal	increase	increase	With interstitial vasodilation	With interstitial edema
004-L	8	10.58	2.26	10.59	49.07	8.66	female	57	Non-severe	No	No	No	No	No	No	No	No	No	normal	increase	increase	With interstitial vasodilation	With interstitial edema
005-E	9	9.06	3.2	8.47	58.38	7.7	female	37	Non-severe	No	No	No	No	No	No	No	No	No	normal	normal	reduce	Without interstitial vasodilation	Without interstitial edema
005-L	10	8.43	1.99	9.23	32.61	8.5	female	37	Non-severe	No	No	No	No	No	No	No	No	No	normal	normal	reduce	Without interstitial vasodilation	Without interstitial edema
006-E	11	8.74	2.72	11.06	38.04	8.02	male	28	Non-severe	No	No	No	No	No	No	No	No	No	normal	normal	normal	Without interstitial vasodilation	Without interstitial edema
006-L	12	10.76	1.73	10.83	18.74	9.62	male	28	Non-severe	No	No	No	No	No	No	No	No	No	normal	normal	normal	Without interstitial vasodilation	Without interstitial edema
007-E	13	9.38	2.08	6.61	85.01	8.82	male	65	Non-severe	No	Yes	No	No	No	No	Yes	Yes	No	increase	normal	reduce	With interstitial vasodilation	With interstitial edema
007-L	14	10.23	1.73	8.47	69.93	8.98	male	65	Non-severe	No	Yes	No	No	No	No	Yes	Yes	No	increase	normal	reduce	With interstitial vasodilation	With interstitial edema
008-E	15	8.74	6.84	11.78	331.52	9.3	male	44	Non-severe	Yes	Yes	No	No	Yes	No	Yes	No	No	increase	normal	normal	With interstitial vasodilation	With interstitial edema
008-L	16	11.38	2.26	10.59	79.82	8.98	male	44	Non-severe	Yes	Yes	No	No	Yes	No	Yes	No	No	increase	normal	normal	With interstitial vasodilation	With interstitial edema
009-E	17	4.94	6.3	9.68	48.77	8.82	female	55	Non-severe	No	Yes	No	No	No	No	No	Yes	No	normal	normal	reduce	Without interstitial vasodilation	Without interstitial edema
009-L	18	4.83	2.72	8.79	32.31	8.34	female	55	Non-severe	No	Yes	No	No	No	No	No	Yes	No	normal	normal	reduce	Without interstitial vasodilation	Without interstitial edema
010-E	19	11.91	2.26	9.34	45.22	9.46	male	32	Non-severe	No	Yes	No	No	Yes	Yes	No	No	No	increase	normal	normal	NA	NA
010-L	20	13.34	3.01	7.52	86.11	9.3	male	32	Non-severe	No	Yes	No	No	Yes	Yes	No	No	No	increase	normal	normal	NA	NA
011-E	21	7.83	2.26	10.25	89.42	8.98	male	45	Non-severe	No	Yes	Yes	No	No	No	No	No	No	normal	normal	reduce	Without interstitial vasodilation	With interstitial edema
011-L	22	6.99	1.99	10.59	22.3	8.98	male	45	Non-severe	No	Yes	Yes	No	No	No	No	No	No	normal	normal	reduce	Without interstitial vasodilation	With interstitial edema
012-E	23	10.06	2.08	8.15	126.21	8.98	female	36	Non-severe	Yes	Yes	No	No	No	No	No	No	No	increase	normal	reduce	NA	NA
012-L	24	11.91	2.26	12.39	69.31	8.34	female	36	Non-severe	Yes	Yes	No	No	No	No	No	No	No	increase	normal	reduce	NA	NA
013-E	25	4.43	1.9	8.9	66.18	9.62	male	61	Critical	Yes	Yes	Yes	No	No	No	No	No	No	normal	increase	normal	Without interstitial vasodilation	With interstitial edema
013-L	26	5.73	2.53	9.01	41.24	8.66	male	61	Critical	Yes	Yes	Yes	No	No	No	No	No	No	normal	increase	normal	Without interstitial vasodilation	With interstitial edema
014-E	27	6.46	2.44	7.11	45.99	9.94	male	64	Severe	Yes	Yes	Yes	No	No	No	No	No	No	normal	normal	normal	Without interstitial vasodilation	Without interstitial edema
014-L	28	7.83	2.53	6.32	37.89	9.94	male	64	Severe	Yes	Yes	Yes	No	No	No	No	No	No	normal	normal	normal	Without interstitial vasodilation	Without interstitial edema
015-E	29	5.97	4.4	7.31	174.51	9.62	male	69	Non-severe	Yes	Yes	No	No	No	No	No	No	Yes	normal	normal	reduce	With interstitial vasodilation	With interstitial edema
015-L	30	6.59	2.26	9.34	90.36	7.38	male	69	Non-severe	Yes	Yes	No	No	No	No	No	No	Yes	normal	normal	reduce	With interstitial vasodilation	With interstitial edema
016-E	31	9.38	1.82	8.58	131.9	7.7	female	64	Severe	Yes	Yes	No	No	No	No	No	Yes	No	normal	normal	increase	NA	NA
016-L	32	16.41	2.26	13	108.51	9.14	female	64	Severe	Yes	Yes	No	No	No	No	No	Yes	No	normal	normal	increase	NA	NA
017-E	33	8.13	2.53	13.13	179.1	9.94	female	64	Non-severe	Yes	Yes	No	No	Yes	No	No	No	No	normal	increase	reduce	NA	NA
017-L	34	9.06	2.53	11.54	235.19	10.27	female	64	Non-severe	Yes	Yes	No	No	Yes	No	No	No	No	normal	increase	reduce	NA	NA
018-E	35	7.54	1.73	10.13	157.07	8.02	male	63	Severe	Yes	Yes	No	No	No	No	Yes	Yes	No	normal	increase	normal	Without interstitial vasodilation	With interstitial edema
018-L	36	17.7	2.82	14.4	35.92	9.14	male	63	Severe	Yes	Yes	No	No	No	No	Yes	Yes	No	normal	increase	normal	Without interstitial vasodilation	With interstitial edema
019-E	37	8.13	12.88	17.07	104.87	2.82	male	78	Critical	Yes	Yes	No	No	No	No	No	No	Yes	increase	normal	normal	With interstitial vasodilation	With interstitial edema
019-L	38	14.23	30.84	77.68	280.51	15.08	male	78	Critical	Yes	Yes	No	No	No	No	No	No	Yes	increase	normal	normal	With interstitial vasodilation	With interstitial edema

## Sheet: Fig.1C
protein concentration in plasma of COVID-19 patients (pg/ml)
IL-1aplpha		IL-1beta		TNF-alpha		IFN-gamma		VEGF
Withou GI	With GI	Withou GI	With GI	Withou GI	With GI	Withou GI	With GI	Withou GI	With GI
7.86	8.82	2.44	2.08	10.36	6.61	4.43	9.38	32.01	85.01
12.55	9.3	2.44	6.84	10.36	11.78	10.06	8.74	127.63	331.52
8.02	8.82	1.73	6.3	10.36	9.68	9.38	4.94	33.21	48.77
8.66	9.3	2.26	3.01	10.59	7.52	10.58	13.34	49.07	86.11
8.5	8.98	1.99	2.26	9.23	10.25	8.43	7.83	32.61	89.42
9.62	8.98	1.73	2.08	10.83	8.15	10.76	10.06	18.74	126.21
	9.62		1.9		8.9		4.43		66.18
	9.94		2.44		7.11		6.46		45.99
	9.62		4.4		7.31		5.97		174.51
	7.7		1.82		8.58		9.38		131.9
	10.27		2.53		11.54		9.06		235.19
	8.02		1.73		10.13		7.54		157.07

## Sheet: Sheet1
protein concentration in plasma of COVID-19 patients (pg/ml)
IL-1aplpha		IL-1beta		TNF-alpha		IFN-gamma		VEGF
Withou GI	With GI	Withou GI	With GI	Withou GI	With GI	Withou GI	With GI	Withou GI	With GI
7.86	9.3	2.44	1.73	10.36	8.47	4.43	10.23	127.63	331.52
12.55	8.98	2.44	6.84	10.36	11.78	10.06	8.74	41.24	48.77
8.02	8.34	1.73	2.72	10.36	8.79	9.38	4.83	83.59	79.82
8.66	9.3	2.63	3.01	10.59	7.52	10.58	13.34	49.07	86.11
8.5	8.98	1.99	1.99	9.23	10.59	8.43	6.99	38.04	66.18
9.62	8.66	1.73	2.53	10.83	9.01	10.76	5.73	18.74	41.24
	9.94		2.53		6.32		7.83		174.51
	7.38		2.26		9.34		6.59		179.1
	9.14		2.26		13		16.41		90.36
	10.27		2.53		11.54		9.06		235.19
	9.14		2.82		14.4		17.7		69.31
	8.34		2.26		12.39		11.91		126.21

## Sheet: Fig.1D
plasma VEGF concentration of COVID-19 patients (pg/ml)
without disease progression	with disease progression
46.15	331.52
127.63	126.21
41.24	66.18
71.81	45.99
58.38	174.51
38.04	131.9
85.01	179.1
48.77	157.07
45.22
89.42

## Sheet: Fig.1E
plasma VEGF concentration of COVID-19 patients (pg/ml)
without disease progression		with disease progression
Early stage	Late stage	Early stage	Late stage
46.15	32.01	331.52	79.82
127.63	83.59	126.21	69.31
41.24	33.21	66.18	41.24
71.81	49.07	45.99	37.89
58.38	32.61	174.51	90.36
38.04	18.74	131.9	108.51
85.01	69.93	179.1	235.19
48.77	32.31	157.07	35.92
45.22	86.11
89.42	22.3

## Sheet: Fig.1F
plasma VEGF concentration of COVID-19 patients (pg/ml)
without Interstitial vasodilation	with Interstitial vasodilation
32.61	90.36
38.04	280.51
18.74	33.21
32.31	49.07
22.3	69.93
37.89	79.82
35.92

## Sheet: Fig.1G
plasma VEGF concentration of COVID-19 patients (pg/ml)
without Interstitial edema	with Interstitial edema
41.24	71.81
58.38	85.01
38.04	331.52
48.77	89.42
45.99	66.18
	174.51
	157.07
	104.87
