# Supplementary material for: SARS‐CoV‐2 spike spurs intestinal inflammation via VEGF production in enterocytes
Source: EMBO Mol Med. 2022 Apr 19;14(5):e14844. doi: 10.15252/emmm.202114844 (PMC9081906; doi:10.15252/emmm.202114844)
Supplement: Supplementary file 5 — Source Data for Figure 2 [file EMMM-14-e14844-s007.zip]

Archive with 10 entries (7 files):
- EMM-2021-14844-v2_Figure_2_raw_data/
- EMM-2021-14844-v2_Figure_2_raw_data/.DS_Store
- EMM-2021-14844-v2_Figure_2_raw_data/source_data_Fig.2A_RNA-seq_of_intestine_tissue_of_COVID-19_patients_and_healthy_individuals.xlsx
- EMM-2021-14844-v2_Figure_2_raw_data/source_data_Fig._2.xlsx
- __MACOSX/
- __MACOSX/._EMM-2021-14844-v2_Figure_2_raw_data
- __MACOSX/EMM-2021-14844-v2_Figure_2_raw_data/
- __MACOSX/EMM-2021-14844-v2_Figure_2_raw_data/._.DS_Store
- __MACOSX/EMM-2021-14844-v2_Figure_2_raw_data/._source_data_Fig.2A_RNA-seq_of_intestine_tissue_of_COVID-19_patients_and_healthy_individuals.xlsx
- __MACOSX/EMM-2021-14844-v2_Figure_2_raw_data/._source_data_Fig._2.xlsx
