# Supplementary material for: SARS‐CoV‐2 spike spurs intestinal inflammation via VEGF production in enterocytes
Source: EMBO Mol Med. 2022 Apr 19;14(5):e14844. doi: 10.15252/emmm.202114844 (PMC9081906; doi:10.15252/emmm.202114844)
Supplement: Supplementary file 5 — Source Data for Figure 2 [file EMMM-14-e14844-s007.zip › EMM-2021-14844-v2_Figure_2_raw_data/source_data_Fig.2A_RNA-seq_of_intestine_tissue_of_COVID-19_patients_and_healthy_individuals.xlsx]

## Sheet: FPKM-all-symbol-final
gene_ID	C001	C002	C003	C004	C005	H006	H007	H008	H009	H010
TSPAN6	0.00102523	0.00227421	0.00136781	0.00135566	0.00159684	0.00132239	0.00100905	0.00282901	0.000734325	0.0011821		Comments：C001-005 from the COVID-19 patients with GI symotom; H006-H010 from the heathly crowd without COVID-19.
TNMD	1.12e-05	0	2.6e-05	4.21e-06	3.46e-05	7.43e-06	2.46e-05	5.63e-05	1.88e-05	6.78e-06
DPM1	0.0007827	0.00112545	0.000679881	0.000777449	0.0006892	0.000709679	0.000630271	0.000964681	0.000759261	0.000703253
SCYL3	0.00049124	0.000393804	0.000504125	0.000485145	0.000617392	0.000438136	0.000480919	0.000685137	0.00043113	0.000437321
C1orf112	5.51e-05	2.29e-05	5.38e-05	5.79e-05	5.47e-05	4.23e-05	4.14e-05	7.16e-05	6.38e-05	3.72e-05
FGR	0.000911776	9.68e-05	0.000113618	0.000227064	0.000160353	8.69e-05	0.000124794	0.000376935	0.000160906	8.37e-05
CFH	0.000445319	0.000382956	0.000436006	0.00102535	0.000255405	0.000213888	0.000360414	0.000594306	0.00022714	0.000223369
FUCA2	0.00161004	0.00218116	0.00185842	0.00176829	0.0012187	0.00173298	0.00168983	0.0020232	0.00162598	0.00169537
GCLC	0.00116981	0.000655499	0.000785232	0.000830769	0.0007817	0.000734478	0.00088789	0.000613532	0.000826716	0.000686866
NFYA	0.00205144	0.00183886	0.00160886	0.00167741	0.00186263	0.00140759	0.00122006	0.00182903	0.00159657	0.00118719
STPG1	0.000213293	0.000394301	0.00021815	0.000194957	0.00017433	0.000227193	0.000256537	0.000262211	0.000212699	0.000170519
NIPAL3	0.00103934	0.00163948	0.00173697	0.00123495	0.0014241	0.00105346	0.00128988	0.00127018	0.000961335	0.00162106
LAS1L	0.00126267	0.000585233	0.00144377	0.00187139	0.00117112	0.00130287	0.00176382	0.00175694	0.00154398	0.00140455
ENPP4	0.00254396	0.00401	0.00252259	0.00191204	0.00220856	0.00140544	0.00164509	0.00263909	0.00123941	0.00373784
SEMA3F	0.00234352	0.00226704	0.00124993	0.00153769	0.00179041	0.00105716	0.000785779	0.000791329	0.00210929	0.000955031
CFTR	0.000129264	3.67e-05	8.19e-05	8.48e-05	1.38e-05	4.77e-05	0.000800414	0.00113577	2.73e-05	2.29e-05
ANKIB1	0.00049492	0.000412271	0.000447039	0.000532919	0.000537914	0.000385373	0.000441407	0.000557386	0.00033259	0.000405771
CYP51A1	0.00117355	0.000168132	0.000413703	0.000599942	0.000296937	0.000640711	0.00039677	0.000311266	0.000944538	0.000234611
KRIT1	0.000593735	0.000684868	0.000655113	0.000797889	0.00069043	0.000556836	0.000788466	0.000833348	0.000552251	0.000586823
RAD52	0.000308345	0.000358177	0.000305129	0.000370555	0.000386077	0.00024721	0.000569639	0.000473902	0.000297818	0.000229366
MYH16	1.52e-05	0	3.26e-05	2.99e-05	3.97e-05	1.78e-05	3.39e-05	1.17e-05	4.77e-05	1.41e-05
BAD	0.000728554	0.00049241	0.000988445	0.00097344	0.00122493	0.000798688	0.000744077	0.000691063	0.00112457	0.000590912
LAP3	0.00209588	0.00187822	0.00118501	0.00148754	0.00121356	0.00127438	0.00159753	0.00108464	0.00096947	0.000813485
CD99	0.00105791	0.00056441	0.000671018	0.00152129	0.000549225	0.00143061	0.00161358	0.00144585	0.000877908	0.000611051
HS3ST1	0.000568795	0.000277375	0.000496552	0.000445735	0.000654547	0.000347405	0.000423982	0.000269128	0.000491202	0.000237253
AOC1	0.000390277	0.000481958	0.000518893	0.000726707	0.000146979	0.00139342	0.00494085	0.00530285	0.000353399	3.6e-05
WNT16	4.84e-05	6.21e-06	7.49e-05	5.65e-05	0.000103741	3.56e-06	5.66e-05	8.64e-05	1.55e-05	3.9e-05
HECW1	1.03e-05	2.05e-05	1.2e-05	6.86e-06	1.04e-05	8.4e-06	1.47e-06	3.56e-06	1.22e-05	3.85e-05
MAD1L1	7.89e-05	0.000107141	8.54e-05	8.7e-05	9.82e-05	6.89e-05	0.000121706	9.69e-05	8.55e-05	5.58e-05
LASP1	0.00799291	0.00758874	0.00836899	0.00661086	0.00647483	0.00833673	0.00842783	0.0052808	0.00690193	0.00399658
SNX11	0.00126666	0.00168396	0.000984724	0.00103709	0.00120557	0.00104018	0.00110756	0.00119774	0.000910116	0.000549436
TMEM176A	0.00674841	0.00337454	0.00367597	0.00616598	0.00261655	0.00264916	0.00787343	0.0150197	0.00387313	0.00368328
M6PR	0.00366284	0.00371601	0.00393133	0.00428349	0.0026143	0.0035344	0.00279549	0.00384362	0.00300091	0.00275958
KLHL13	9.64e-06	0	1.87e-05	2.52e-05	1.04e-05	9.7e-06	2.44e-05	4.57e-05	1.61e-05	1.77e-05
CYP26B1	0.000301715	0.000197387	9.25e-05	9.8e-05	3.13e-05	7.75e-05	0.000545231	0.000198818	6.05e-05	7.61e-05
ICA1	0.000304657	0.000193999	0.000358078	0.000297763	0.000346383	0.000299479	0.000240467	0.000213079	0.000341622	0.000291897
DBNDD1	0.000488115	0.00133721	0.000562511	0.000578332	0.000547651	0.000455251	0.000399056	0.000339508	0.000391015	0.000348189
ALS2	0.000795839	0.000541349	0.000842056	0.000756837	0.000864121	0.00055456	0.000905502	0.000422455	0.000559882	0.000622315
CASP10	0.00228005	0.000736739	0.00116029	0.00130079	0.00202682	0.000925005	0.00195414	0.00208334	0.000844704	0.000722706
CFLAR	0.0057015	0.00304007	0.00427187	0.00477253	0.00545423	0.0027952	0.00585562	0.00651321	0.00292784	0.00344137
TFPI	0.000401913	0.000498228	0.000402361	0.000351515	0.000207107	0.000205314	0.00064599	0.000299536	0.000324296	0.000232525
NDUFAF7	0.00082436	0.000300517	0.000755176	0.000665026	0.000875826	0.000633149	0.000726676	0.000827175	0.000604174	0.000694729
RBM5	0.00577465	0.00300621	0.00595569	0.00649951	0.00743179	0.00484011	0.00736045	0.00739107	0.00537267	0.00493472
MTMR7	0.000112149	2.2e-05	7.77e-05	8.3e-05	0.000114777	6.4e-05	0.000125406	0.000127242	6.75e-05	7.7e-05
SLC7A2	0.00104263	0.00122525	0.000144325	0.000236785	0.000522531	8.01e-05	0.000118262	0.000248542	0.000102761	0.000433918
ARF5	0.0106833	0.0083704	0.0112063	0.0107541	0.0080074	0.0107403	0.0106774	0.00723081	0.0110318	0.0058096
SARM1	0.000588674	0.000524033	0.000663037	0.000635154	0.000605435	0.000368465	0.00199482	0.000594964	0.000520618	0.000507229
POLDIP2	0.00507389	0.00757072	0.00637905	0.00464695	0.00625571	0.00425215	0.00618923	0.00442607	0.00445432	0.00544344
PLXND1	0.00199179	0.00203656	0.001305	0.00229089	0.00196125	0.00128038	0.00115064	0.00159065	0.00182622	0.00108646
AK2	0.00139408	0.000863515	0.00164145	0.00148642	0.00121478	0.00137912	0.00187382	0.00149768	0.00146878	0.00144789
CD38	0.000119725	0.000158947	7.49e-05	0.000136404	0.000202997	2.92e-05	0.000223958	0.000428402	6.61e-05	0.000134985
FKBP4	0.00717226	0.0134124	0.00818947	0.00725415	0.00670495	0.00526644	0.00637783	0.00592292	0.00578158	0.00832635
KDM1A	0.000724763	0.000875527	0.000686524	0.000915308	0.000645448	0.000690793	0.00107059	0.00103665	0.000721665	0.000666531
RBM6	0.00131615	0.000655962	0.00131594	0.00148803	0.00114253	0.0010991	0.00256198	0.0017575	0.00106319	0.00111116
CAMKK1	0.000347691	0.000152515	0.000311606	0.000402227	0.000311632	0.000280376	0.000436095	0.000447153	0.000346388	0.000106409
RECQL	0.000292039	0.000372637	0.000316908	0.000381901	0.000301018	0.000283962	0.000260759	0.000516055	0.000361894	0.000274547
CCDC132	0.000282681	0.000160001	0.000262315	0.00031165	0.000325549	0.000212778	0.000193797	0.000445918	0.000258825	0.000203955
HSPB6	0.000578873	0.000834655	0.00091127	0.00559054	0.000502331	0.000878061	0.000444398	0.000532446	0.000717134	0.00110644
ARHGAP33	0.0012856	0.000929394	0.00170426	0.00231086	0.00122015	0.00139208	0.00141902	0.00193202	0.00221888	0.00128019
NDUFAB1	0.000931847	0.000763225	0.00148748	0.00108777	0.00091443	0.00111678	0.00122877	0.00127806	0.00145431	0.00190369
PDK4	0.00731133	0.0124474	0.00558472	0.00254662	0.00191003	0.00209618	0.00710648	0.00285082	0.00522175	0.00313869
SLC22A16	4.89e-06	9.4e-06	2.16e-06	1.22e-06	1.26e-06	0	0	8.18e-06	0	1.97e-06
ZMYND10	0.000486553	0.000153064	0.000811137	0.000774171	0.000341186	0.0005953	0.000569179	0.000488215	0.000728265	0.000302578
ABCB5	1.57e-06	2.96e-05	0	3.92e-07	0	0	0	5.25e-07	0	6.32e-07
ARX	0.000618686	0.000130452	0.000277797	0.000414179	0.000261705	0.00032144	0.000297672	0.000440567	0.0001308	0.000522004
SLC25A13	0.000193699	0.000299841	0.000213981	0.000170768	0.000147793	0.000175107	0.000190544	0.000148084	0.000168285	0.00017765
ST7	6.79e-05	9.95e-05	8.57e-05	7.48e-05	8.18e-05	8.24e-05	6.55e-05	5.19e-05	7.26e-05	0.000109264
CDC27	0.00100574	0.000859188	0.000881015	0.000854467	0.000838608	0.00085712	0.000809901	0.000914414	0.000844032	0.00073388
SLC4A1	0	0	0	6.43e-06	1.32e-05	8.51e-06	1.88e-05	1.72e-05	1.85e-05	1.03e-05
CALCR	0	0	1.49e-06	3.38e-06	3.48e-06	1.12e-06	0	5.65e-07	5.4e-07	2.04e-06
HCCS	0.00125082	0.00148427	0.00143897	0.00110001	0.00103136	0.00142743	0.00136232	0.00181771	0.00129274	0.00124095
DVL2	0.00585925	0.00322545	0.0042129	0.00607857	0.00387391	0.00343986	0.00434176	0.00485478	0.00371849	0.00383085
PRSS22	0.00689041	0.00529269	0.00216501	0.00213508	0.00508699	0.00108099	0.00159664	0.00249713	0.00294628	0.00108903
UPF1	0.00427289	0.0030428	0.00372575	0.00418311	0.00435558	0.00342874	0.00443441	0.00408856	0.00424691	0.00229471
SKAP2	8.82e-05	2.59e-05	5.57e-05	7.9e-05	3.74e-05	8.76e-05	9.05e-05	0.00014211	5.31e-05	3.58e-05
SLC25A5	0.0333536	0.0624267	0.0858739	0.0457735	0.0503811	0.0423103	0.0752958	0.0395499	0.0472751	0.0807379
CCDC109B	9.55e-05	9.57e-05	4.37e-05	6.87e-05	4.17e-05	6.19e-05	6.13e-05	9.06e-05	6.89e-05	5.17e-05
HOXA11	0	0.000131504	1.51e-05	0	0	0	0	0.000732125	0	0
POLR2J	0.00244226	0.00109648	0.00195806	0.00206232	0.00181617	0.00198436	0.00251485	0.00190766	0.00237745	0.00319541
DHX33	0.00103163	0.0012663	0.000771512	0.00088664	0.000760956	0.000736586	0.000796928	0.00073638	0.000784634	0.000515576
MEOX1	0.000105992	4.53e-05	7.55e-05	7.66e-05	8.78e-05	0.00017409	5.17e-05	0.000149684	0.000173194	8.06e-05
THSD7A	1.56e-05	2.66e-05	1.65e-05	2.06e-05	1.12e-05	8.98e-06	1.3e-05	1.66e-05	1.34e-05	8.63e-06
LIG3	0.00138934	0.00221358	0.00146	0.00188674	0.00161198	0.00117824	0.00142466	0.00184136	0.00124647	0.00117403
RPAP3	0.000396739	0.000422766	0.000470839	0.000497411	0.000317684	0.000453922	0.000470743	0.000665385	0.000460241	0.000399113
ACSM3	3.16e-05	1.56e-05	5.39e-05	4.88e-05	0.000106318	2.36e-05	4.4e-05	6.76e-05	2.02e-05	9e-05
AC004381.6	0.000364181	0.000191971	0.000206348	0.000204146	0.000317159	0.000182731	0.000317801	0.000115914	0.000377456	0.00014418
CIAPIN1	0.00108455	0.00165457	0.00112468	0.000944739	0.00113342	0.000882848	0.000993749	0.000952219	0.00109262	0.000955538
SPPL2B	0.00505227	0.00159582	0.00590481	0.00554276	0.00694644	0.00475402	0.00870938	0.00619824	0.00701581	0.00304755
FAM214B	0.00213918	0.00188458	0.00257884	0.00208236	0.00265933	0.00231403	0.00329206	0.0021048	0.0024202	0.00143744
COPZ2	0.000556646	0.000691477	0.000231783	0.000433603	0.000247715	0.000203115	0.000231668	0.000372365	0.000284053	0.000275681
PRKAR2B	0.000307824	4.08e-05	0.000177212	0.000317624	5.3e-05	0.00013344	8.5e-05	0.000244345	0.000181923	9.33e-05
MSL3	0.00148527	0.00163007	0.00180009	0.00194699	0.00172777	0.00158122	0.00213813	0.00231509	0.00157666	0.0013578
CREBBP	0.0013237	0.00108587	0.00137519	0.00160972	0.00146528	0.00115008	0.00151875	0.00166982	0.00132799	0.00124737
BZRAP1	0.00146676	0.00087255	0.00161423	0.00257181	0.00205406	0.000840585	0.00131656	0.00189757	0.000675372	0.00164444
MPO	2.29e-05	0	0	2.87e-05	1.18e-05	0	7.37e-05	0	0	0
PON1	3.13e-05	1.45e-05	2.91e-05	3.99e-05	5.07e-05	2.28e-05	3.57e-05	8.17e-05	1.8e-05	3.02e-05
GCFC2	0.000440602	0.000425456	0.000392878	0.000497363	0.000454993	0.000314432	0.000268206	0.000518432	0.000335176	0.000474714
WDR54	0.00145357	0.000335336	0.00121122	0.00127725	0.00115325	0.00092088	0.00147572	0.00164606	0.000916142	0.00160432
CROT	0.000204947	0.000135346	0.000246801	0.000228838	0.000171361	0.000181216	0.00098005	0.000243322	0.000194315	0.000177529
ABCB4	1.83e-05	3.72e-06	2.07e-05	2.5e-05	1.58e-05	9.96e-06	3.77e-05	5.39e-05	2.01e-05	1.95e-05
KMT2E	0.00164703	0.00142707	0.00210777	0.00245822	0.00189752	0.00202035	0.00197665	0.00371656	0.00178514	0.0026636
RHBDD2	0.000747475	0.0014356	0.000665036	0.000588103	0.000872606	0.000621765	0.000699101	0.000561145	0.000585445	0.000672893
SOX8	0.000523908	0	0.000141074	0.00104387	0.000164173	0.000498485	0.000545844	0.00113353	0.0003062	0.000256934
IBTK	0.00253422	0.00243223	0.00164151	0.00167638	0.00211432	0.0023374	0.00123588	0.00112179	0.00205629	0.00112094
ZNF195	0.00243847	0.00316954	0.00183816	0.00194036	0.00210645	0.00179351	0.00187549	0.00272741	0.00198418	0.0018235
MYCBP2	0.000618774	0.000514563	0.00055043	0.000730851	0.000660211	0.000406786	0.000566826	0.00063653	0.0004267	0.000400991
FBXL3	0.00123086	0.00231174	0.00137542	0.00146476	0.00130429	0.000984769	0.00110997	0.0021411	0.000902409	0.00145929
ITGAL	0.000494286	0.000340159	0.000255437	0.000605795	0.000648804	0.000211826	0.000613017	0.00126263	0.00022418	0.000351948
PDK2	0.000520163	0.000661685	0.00135333	0.00106114	0.00101245	0.000946004	0.00187241	0.00120973	0.000930176	0.00114436
ITGA3	0.00503845	0.00305303	0.00514601	0.00391922	0.00387887	0.00480107	0.00543208	0.00481444	0.00504179	0.00262956
ZFX	0.00098313	0.00109909	0.0014204	0.00106973	0.000965693	0.00112687	0.00118257	0.00118657	0.00129334	0.00126147
LAMP2	0.00183025	0.00302805	0.00200343	0.00197065	0.00167903	0.00159861	0.00130896	0.0020676	0.0011934	0.00243334
ITGA2B	2.44e-05	0.000231102	2.92e-05	6.6e-05	4.9e-05	1.62e-05	4.29e-05	3.43e-05	2.34e-05	0
ASB4	8.22e-06	0	7.27e-06	8.22e-06	3.17e-06	0	3.61e-06	8.25e-06	1.31e-06	3.31e-06
GDE1	0.0032447	0.00187614	0.00257313	0.00227865	0.00207823	0.00201891	0.00238201	0.00281974	0.00189737	0.00188853
C19orf60	0.0051246	0.00278173	0.00582514	0.0057399	0.0052407	0.00434354	0.00677473	0.00611933	0.00473711	0.00417087
CRLF1	2.15e-05	6.6e-05	1.26e-05	3.93e-05	2.57e-05	3.47e-05	4.18e-05	1.2e-05	1.94e-05	2.3e-05
OSBPL7	0.0145237	0.00435536	0.0163898	0.0137046	0.0243972	0.0149526	0.016533	0.00563901	0.0201788	0.00940593
TMEM98	0.00249117	0.00187404	0.00290756	0.00358217	0.00247222	0.00199757	0.00302364	0.00434726	0.00141894	0.00181269
YBX2	0.000252797	0.00222535	0.00146395	0.000928161	0.00123155	0.000739753	0.00863832	0.0026167	0.000695473	0.00173466
KRT33A	0	0	0	0	0	0	0	0	0	0
MAP3K14	0.000554728	0.000310899	0.000458052	0.000650017	0.000673265	0.000302865	0.00104076	0.000717005	0.000417818	0.000285645
ABCC8	8.33e-05	7.18e-05	6.45e-05	2.86e-05	0.000192703	1.99e-05	7.22e-05	2.92e-05	2.55e-05	0.000138074
CACNG3	0	9.11e-07	0	0	0	0	6.93e-07	0	0	0
TMEM132A	0.00469446	0.0080379	0.00284641	0.00301615	0.00800857	0.000847429	0.00110574	0.00136497	0.00220647	0.00470108
AP2B1	0.00149448	0.00139344	0.00119596	0.00129437	0.000882515	0.00146471	0.0010003	0.00148412	0.0011526	0.000805269
TAC1	0	0	0	8.9e-05	2.29e-05	1.31e-05	8.67e-06	9.92e-06	2.37e-05	2.39e-05
ZNF263	0.000736254	0.000527217	0.000777531	0.000827559	0.00104552	0.000561838	0.000873137	0.000903692	0.000626245	0.000524578
CX3CL1	0.0028646	0.00152804	0.000878051	0.00121056	0.00175836	0.000391675	0.000383484	0.000789442	0.00106738	0.0007387
SPATA20	0.00424161	0.00487739	0.00620186	0.00551455	0.00711525	0.00326302	0.00365758	0.00323357	0.0041697	0.00339496
CACNA1G	1.02e-05	1.18e-05	2.96e-05	2.49e-05	1.97e-06	9.28e-06	5.59e-06	1.66e-05	1.04e-05	4.62e-06
TNFRSF12A	0.00563255	0.0217231	0.000683982	0.00112882	0.000779391	0.0011526	0.00313107	0.00125116	0.000814455	0.00033738
DLX6	1.54e-05	0	0	0	0	1.02e-05	2.71e-05	1.55e-05	3.7e-05	0.000186123
MAP3K9	0.000743385	0.000419764	0.000543685	0.000573675	0.000757296	0.000623427	0.000505385	0.00049598	0.000645792	0.000378224
RALA	0.000959218	0.000573414	0.000718004	0.000778787	0.000644227	0.00113673	0.000702051	0.000619248	0.000982826	0.000487812
BAIAP2L1	0.00154129	0.0010478	0.00161395	0.0011776	0.00183226	0.00105192	0.00106783	0.000831505	0.00101074	0.00102278
KDM7A	0.00222179	0.00201152	0.00190802	0.00166245	0.00181922	0.00160964	0.00235335	0.0024595	0.00127838	0.00122699
ETV1	8.36e-05	0.000149118	6.16e-05	7.8e-05	7.82e-05	3.13e-05	3.26e-05	0.000149217	6.81e-05	0.000115259
AGK	0.000152145	0.00022993	0.000103003	0.0001245	0.000126772	9.64e-05	0.000107075	0.000146134	9.87e-05	9.23e-05
ALDH3B1	0.00139846	0.00246212	0.00372944	0.00261636	0.00148559	0.0031856	0.0028952	0.00132528	0.00320023	0.00255698
TTC22	0.00340919	0.000960464	0.00479275	0.00304042	0.00422629	0.004994	0.00386293	0.00423663	0.0054358	0.00171638
PHTF2	9.81e-05	0.000208586	0.000112081	0.000135242	0.000101219	7.13e-05	0.000123086	0.000256918	0.000105647	7.98e-05
CCL26	0	0	2.76e-06	0	6.41e-06	0	0	2.92e-05	0	0
FARP2	0.00150815	0.000724318	0.00136038	0.00116334	0.00155533	0.00131643	0.00150916	0.00148449	0.00124904	0.000791953
USH1C	0.00169753	0.000854365	0.00150392	0.00136257	0.00193372	0.00198541	0.00365942	0.00262477	0.00156703	0.000790965
GGCT	0.000617732	0.000522535	0.000566405	0.000548315	0.000357368	0.0011244	0.00105685	0.000754141	0.00100226	0.000447429
DBF4	0.000279449	0.000307689	0.000264368	0.000348725	0.000225352	0.000354798	0.000202829	0.000425703	0.0003533	0.000226941
TBXA2R	0.000151007	0.000142515	0.000254779	0.00036041	0.000248844	0.000227162	0.000210777	0.000110199	0.000292955	0.000198866
IFRD1	0.000772966	0.000815906	0.000705679	0.000760313	0.000980969	0.000451773	0.00139601	0.0009878	0.000565109	0.00066022
LGALS14	0	0	0	0	0	0	0	0	0	0
COX10	0.00020438	0.000263114	0.000215298	0.000149657	0.000188616	0.000109108	0.000283383	0.000257568	0.000177645	0.000257739
GTF2IRD1	0.000135967	0.000282174	0.000148947	0.000256895	0.00024223	0.000141207	0.000255057	0.000174107	0.0001375	0.000126365
PAF1	0.00632218	0.00308883	0.00742529	0.00820099	0.00657553	0.00947047	0.00892503	0.00616888	0.00949058	0.00791895
VPS41	0.000301967	0.000249929	0.000301701	0.000330816	0.000301522	0.000268099	0.000288698	0.000336259	0.00019967	0.000249363
ARHGAP44	0.00023877	0.000107268	0.000102177	0.000165906	0.000130862	0.00010647	0.000352455	0.000723799	0.000101445	8.39e-05
ELAC2	0.00195602	0.00211618	0.0020644	0.00213683	0.00197965	0.00172697	0.00213078	0.00186391	0.00193269	0.00146193
SCIN	0.00092595	9.81e-05	0.00110787	0.000764726	0.00077327	0.00118449	0.00100472	0.000653223	0.00130131	0.000515553
ARSD	0.00213143	0.00339739	0.00558917	0.00281479	0.00355834	0.00304235	0.00276848	0.00240312	0.00254334	0.00655941
PNPLA4	0.00018659	0.000284765	0.000572719	0.000292844	0.000343211	0.000361009	0.000317341	0.000241955	0.000300101	0.000921785
MYH13	1.87e-05	0.000108107	3.88e-05	5.8e-05	1.36e-05	2.48e-05	6.17e-06	1.18e-06	2.42e-05	3.68e-05
ADIPOR2	0.00104278	0.00101651	0.00190873	0.00108543	0.00133145	0.00126454	0.000778366	0.000681434	0.00151318	0.000895365
CDKL3	1.4e-05	9.22e-06	1.46e-05	1.8e-05	1.23e-05	1.52e-05	3.51e-05	2.01e-05	1.39e-05	2.9e-05
UPP2	3.26e-07	0	2.38e-06	2.94e-06	5.29e-06	3.89e-06	4.01e-06	3.27e-06	5.01e-06	6.3e-06
PRSS21	1.86e-05	0.000235467	1.23e-05	6.96e-05	3.58e-05	6.14e-05	7.33e-05	0.000121037	4.89e-05	2.24e-05
MARK4	0.000228138	0.000242414	0.000211553	0.000256832	0.000256306	0.000147532	0.000163349	0.000145094	0.000158627	0.000195361
PROM1	0.00102665	0.000208509	0.000730917	0.000684242	0.000338084	0.000789946	0.000573149	0.00060367	0.000724947	0.000398516
CCDC124	0.00171249	0.00118342	0.00176909	0.0016433	0.00133284	0.00203211	0.00135358	0.00133906	0.00319983	0.00144338
CEACAM21	6.8e-06	0	9.02e-06	6.81e-06	1.22e-05	0	1.39e-05	2.5e-05	6.53e-06	2.74e-06
PAFAH1B1	0.00254791	0.00184731	0.00267261	0.00258264	0.00276039	0.0024087	0.0031478	0.00266877	0.00275303	0.00174527
NOS2	4.26e-05	0	7.7e-06	1.31e-05	1.05e-05	0	0.000307418	0.000794464	9.28e-07	9.35e-06
DNAH9	4.33e-06	2.63e-07	1.81e-06	3.59e-06	4.22e-06	4.53e-07	3.4e-06	1.3e-05	1.42e-06	1.65e-06
KIAA0100	0.00360872	0.00407131	0.00400227	0.00383924	0.00329316	0.00319082	0.0033386	0.00402642	0.00364964	0.00268896
SLC13A2	3.46e-06	0	0	1.56e-05	5.6e-05	2.29e-06	0.00605131	0.00114478	1.49e-05	4.59e-05
GAS7	0.000167884	0.000168556	7.44e-05	0.000207753	5.53e-05	5.96e-05	0.000114019	0.000248704	4.79e-05	5.82e-05
TRAPPC6A	0.000724442	0.000491176	0.00059381	0.000958225	0.000755023	0.000450223	0.000897604	0.000837896	0.000405751	0.000447281
MATK	8.41e-05	1.62e-05	0.000301956	0.000612462	0.000167589	0.000456937	0.000162951	0.000246138	0.000435248	0.000406111
CEACAM7	0.000213731	0	5.33e-05	3.77e-05	0.00013383	8.16e-05	4.19e-05	0.0105439	2.29e-05	1.82e-05
CD79B	2.34e-05	0.000135106	0.00010869	0.000281147	7.23e-05	9.3e-05	0.000123317	0.00075218	5.62e-05	0.000226232
SCN4A	3.2e-05	0	0.000114307	7.95e-05	0.00017103	2.61e-05	2.38e-05	3.46e-05	0.000112237	0.000107066
ST7L	0.000349753	0.000123439	0.000297567	0.000345234	0.000344947	0.000278721	0.000361058	0.000460073	0.00030833	0.000304583
TKTL1	0	8.45e-06	1.62e-06	0	0	0	0	0	0	0
PAX6	0.00142699	0	0.000187146	0.000822351	6.47e-05	0.000489936	0.000475354	0.000104646	1.83e-05	3.38e-05
RPUSD1	0.00395724	0.00442199	0.0043115	0.00389596	0.0048839	0.00294669	0.00542491	0.00337514	0.00549148	0.0021497
RHBDF1	0.00155013	0.00198021	0.0010428	0.00114541	0.00125281	0.00102603	0.000844436	0.00142077	0.00134916	0.000497148
LUC7L	0.00187744	0.00230547	0.00233778	0.00272089	0.00240125	0.00166473	0.00361723	0.00290549	0.00181068	0.00240522
CACNA2D2	0.000118511	4.69e-05	6.86e-05	0.00016971	0.000183289	5.19e-05	8.72e-05	0.000133329	3.67e-05	0.000179914
BAIAP3	0.00157135	0.000480875	0.000754577	0.00107845	0.00104716	0.00073583	0.0012661	0.00115304	0.000430596	0.000406478
TSR3	0.00383522	0.00471638	0.00529427	0.00575365	0.00547656	0.00417492	0.00597894	0.00480245	0.00600397	0.00313756
PIGQ	0.00202501	0.000985605	0.00189222	0.00199319	0.00214108	0.00145477	0.00171167	0.00141244	0.00179061	0.00113284
CRAMP1L	0.000499573	0.000367789	0.000474877	0.000712671	0.000533712	0.000442596	0.000661426	0.000455944	0.000470476	0.000311667
TEAD3	0.00213462	0.00144326	0.00145313	0.00228279	0.00201647	0.0012339	0.00261945	0.00288362	0.00156835	0.00156267
SELE	2.82e-05	0	4e-06	3.02e-06	9.31e-06	1.2e-05	0	2.02e-06	0	4.86e-06
DNAJC11	0.000697214	0.000481384	0.000733779	0.000681379	0.000693934	0.000660797	0.00106118	0.000991719	0.000873625	0.000604852
FMO3	0.00058447	0.000420457	0.000506122	0.000249849	0.000494463	0.000145592	0.000363918	8.2e-05	0.000186856	0.000132767
MYLIP	0.00130601	0.00371765	0.00131756	0.00151762	0.00151621	0.00076481	0.0018955	0.00299408	0.000757928	0.00105818
NOX1	1.36e-05	0.000330542	1.45e-05	1.43e-05	2.53e-05	1.45e-05	1.92e-05	0.00180464	2.09e-05	9.88e-06
E2F2	0.000426887	0.000263932	0.000246734	0.000327896	0.0001923	0.000501817	0.000898886	0.000853263	0.0012938	3.3e-05
PSMB1	0.0018164	0.00176833	0.00191217	0.00207336	0.00162684	0.0022262	0.00240474	0.00228875	0.00214089	0.00223199
SYN1	9.16e-05	1.63e-05	6.31e-05	8.59e-05	7.34e-05	6.18e-05	4.33e-05	8.31e-05	5.75e-05	4.04e-05
JARID2	0.000305183	0.000109432	0.000343922	0.000302846	0.000310477	0.000312753	0.000359074	0.000284352	0.000301389	0.000201255
CDKL5	0.000246133	0.00016872	0.000224661	0.000238093	0.000187279	0.000228523	0.000120514	0.000122183	0.000144382	0.000172092
CAMK1G	8.68e-05	9.69e-05	0.00012255	7.14e-05	0.000131812	7.42e-05	8.85e-05	0.000106816	0.000165239	3.72e-05
CDK11A	8.63e-05	1.81e-05	0.000109143	0.000111751	9.07e-05	7.53e-05	0.000378372	0.000118018	0.000135368	7.57e-05
NADK	0.00601674	0.00289038	0.00443736	0.00406992	0.00572701	0.00385974	0.00434357	0.00340088	0.00550118	0.00202477
TFAP2B	0	0	1.94e-06	0	0	1.94e-06	0	5.88e-06	0	0
TFAP2D	0	0	0	0	0	0	0	0	0	0
DLEC1	0.000110791	7.14e-05	0.000105852	8.31e-05	0.000166299	5.81e-05	0.000197911	0.000152232	9.96e-05	4.82e-05
CYTH3	0.000330644	0.000383156	0.000356831	0.000507493	0.000349876	0.000231488	0.000490416	0.000366253	0.000461402	0.000302357
ADAM22	2.36e-05	8.72e-06	3.24e-05	4.68e-05	2.5e-05	1.48e-05	5.5e-05	0.000148565	1.71e-05	2.89e-05
SYPL1	0.00385464	0.00443744	0.00410827	0.00374011	0.00247331	0.00450616	0.00268872	0.00280945	0.00304589	0.00312532
CYB561	0.00972083	0.00466972	0.00556605	0.00758495	0.00544269	0.00858023	0.00601127	0.0039837	0.00821846	0.00482173
SPAG9	0.000948547	0.00071076	0.000654536	0.00103405	0.000711914	0.000693872	0.00128718	0.000945898	0.000664153	0.000615684
CELSR3	0.00101159	0.0011484	0.000390424	0.000602721	0.000688934	0.000254267	0.000530837	0.00085444	0.000267119	0.000297566
AASS	0.000389793	0.00048377	0.000296792	0.000404344	0.000505237	0.000169824	0.000168831	0.000207939	0.000150842	0.000448214
PLEKHG6	0.00195838	0.00138349	0.002003	0.00195046	0.00230928	0.00188855	0.00537251	0.00470583	0.00231417	0.000842714
SS18L2	0.000567633	0.000191278	0.000587614	0.000483194	0.000432927	0.000620561	0.000442064	0.00039678	0.000703463	0.000346468
MPND	0.000475476	0.000194613	0.000718424	0.000958756	0.000875492	0.000639583	0.00178977	0.00128765	0.000745341	0.000839377
MGST1	0.000446044	0.000467937	0.000135515	0.000136885	0.000231448	0.00024521	0.00017201	0.000329275	0.000245654	0.000292817
CRY1	0.000391636	0.000333569	0.000224537	0.000284472	0.000261939	0.000188674	0.000383477	0.000208922	0.000169584	0.000325158
PGLYRP1	0.00101713	0.00017474	0.000616806	0.000827892	0.00106835	0.000401077	0.000835437	0.000933748	0.000601928	0.000235123
NFIX	0.00210116	0.00217383	0.00216166	0.00413933	0.00229663	0.00229819	0.00204144	0.00217008	0.00181418	0.00360417
ST3GAL1	0.000558897	0.0010425	0.000888509	0.000785315	0.00167926	0.000122513	0.000354605	0.000408452	0.000246177	0.00112332
MMP25	0.00180231	0.000215543	0.000295658	0.000718915	0.000492853	0.000271304	0.00092021	0.00125806	0.000312189	0.000356555
IL32	0.00479549	0.00140456	0.000913385	0.00185683	0.00198673	0.00102155	0.00527134	0.00412805	0.000713697	0.000592816
PKD1	0.00306433	0.00223918	0.00291825	0.00455812	0.0036078	0.00178364	0.00263817	0.003091	0.00248732	0.00154422
MAPK8IP2	0.00108245	0.000227685	0.000202581	0.000477619	0.000324158	0.000181224	0.000407813	0.000185284	0.00014046	0.000284402
MED24	0.0017769	0.00122886	0.00137496	0.0013585	0.00157529	0.00112291	0.00161543	0.00117386	0.00133601	0.000834724
RHOBTB2	0.000730854	0.0014835	0.00103048	0.000906594	0.00102789	0.000892286	0.000885933	0.000396475	0.00110965	0.000570516
HEATR5B	0.000650508	0.000467392	0.000698298	0.000732747	0.000684235	0.000555728	0.00062582	0.000683498	0.000581541	0.000546436
SEC62	0.00351573	0.00601226	0.00427519	0.00509626	0.00402254	0.00388076	0.00341925	0.00420759	0.0029818	0.00765101
RPS20	0.0214614	0.0267257	0.0183302	0.0253197	0.0125569	0.02195	0.0261084	0.024636	0.0188285	0.0215033
CSDE1	0.00700383	0.00920123	0.00851877	0.00919041	0.00592783	0.00746291	0.00835389	0.00956628	0.00621288	0.00808538
UBE3C	0.00117069	0.00110261	0.00100996	0.000982312	0.00101364	0.000806231	0.0010163	0.00104446	0.00102883	0.000845278
REV3L	0.000482235	0.000351624	0.000550859	0.000712452	0.000508459	0.000420529	0.000504337	0.000774579	0.00044251	0.000463724
TENM1	5.47e-06	0	8.02e-06	1.88e-05	7.33e-06	4.38e-06	7.83e-06	9.83e-06	8.98e-06	1.03e-05
PAX7	0	0	9.52e-07	1.62e-06	0	9.51e-07	0	0	2.07e-06	4.34e-06
MASP2	0.000331119	0.000683724	0.000457916	0.000536612	0.000778844	0.000294928	0.000487774	0.000754741	0.00032738	0.000528027
IYD	0.00023062	0.000363469	0.000189184	0.000227798	0.000419185	0.000282622	0.00224775	0.00136782	0.000156584	0.00023981
FAM76A	0.000581223	0.000523202	0.000735751	0.000882216	0.000543269	0.000716615	0.000467949	0.000489437	0.000577128	0.000401724
TRAF3IP3	0.000318828	7.43e-06	0.000249751	0.000565276	0.000591225	0.000157741	0.000542505	0.00113425	0.000176061	0.000342119
POMT2	0.000645164	0.000910037	0.000458177	0.000524039	0.00055879	0.000306242	0.000467391	0.000395819	0.000407511	0.000280379
VTA1	0.000430252	0.000484954	0.000335125	0.000322735	0.000238378	0.000440906	0.000365033	0.000407615	0.000313158	0.000274197
MLXIPL	0.000291662	6.23e-06	5.55e-05	0.000275497	0.000160399	0.000191262	0.00429096	0.000615123	3.89e-05	7.82e-05
BAZ1B	0.00124902	0.0011211	0.00154063	0.00202891	0.00130239	0.00159869	0.00178075	0.00179796	0.00169477	0.00131308
RANBP9	0.00045119	0.000281907	0.000467283	0.000513302	0.000428509	0.000452317	0.000402456	0.000533845	0.000527851	0.000815869
ETV7	0.000808704	0.000402682	0.000101546	0.000233603	0.000430071	0.000124676	0.000482567	5.54e-05	0.000144528	5.76e-05
SPRTN	0.00121895	0.00192922	0.000833004	0.0010561	0.00105686	0.000813071	0.000899509	0.001024	0.000752211	0.000690119
METTL13	0.00118517	0.00176243	0.00101274	0.00114609	0.00106353	0.000760219	0.00130151	0.000895198	0.000746513	0.000530599
DYRK4	0.000133931	9.93e-05	0.000175432	0.00022006	0.000147583	0.000159356	0.000246203	0.00034077	0.000134571	0.000130883
ZNF207	0.0115016	0.0089266	0.0102448	0.0097728	0.0128102	0.00847714	0.0105657	0.0134982	0.0096472	0.00912336
UQCRC1	0.00602393	0.00981929	0.00991643	0.00595584	0.00855692	0.00512909	0.00963367	0.0061651	0.00631668	0.00926067
STARD3NL	0.000400308	0.000575326	0.000272824	0.000260318	0.000277652	0.000246799	0.000280406	0.000435687	0.000201257	0.000247468
CD9	0.00179175	0.00454131	0.00117452	0.0022433	0.000873959	0.00376569	0.00233876	0.00986845	0.0024124	0.00120077
HHATL	8.33e-06	0.000240197	1.1e-05	6.25e-06	0	1.1e-05	4.38e-05	2.51e-05	3.99e-06	0
NCAPD2	0.000758891	0.000771644	0.00123718	0.0012405	0.000832382	0.00151853	0.00150869	0.00132929	0.00134422	0.00059839
IFFO1	0.00110917	0.000738973	0.000868281	0.00158509	0.000848187	0.000762635	0.00158136	0.00310381	0.00088498	0.00081377
GIPR	0.00538697	0.000372198	0.008323	0.00594839	0.00838646	0.00834028	0.00372829	0.00260116	0.0103832	0.00746036
PHF7	0.000404262	0.000534002	0.000587773	0.000528223	0.00050798	0.000422948	0.00110982	0.00134778	0.000537818	0.000488017
SEMA3G	0.00130874	0.000941485	0.00041508	0.00168366	0.000559027	0.00085228	0.00118529	0.000564823	0.00040491	0.000263315
NISCH	0.00359136	0.00309794	0.00399354	0.00464657	0.00484873	0.00253214	0.00380461	0.00369987	0.00303051	0.00259587
STAB1	0.00636469	0.00678227	0.00561593	0.00645126	0.00479745	0.00282324	0.00654966	0.00823359	0.00443349	0.00184372
FUZ	0.000644601	6.51e-05	0.000939968	0.000967038	0.000733393	0.000522657	0.000855394	0.000485101	0.000324576	0.000583613
SLC6A13	8.01e-06	9.24e-06	1.33e-06	6.01e-06	1.55e-06	1.33e-06	0.000193377	6.03e-06	9.61e-07	2.42e-06
IDS	0.00130363	0.00134765	0.000899462	0.00118431	0.000819493	0.000849258	0.00087159	0.00179487	0.000579927	0.00114356
PRSS3	0.000293398	9.41e-05	8.52e-05	9.77e-05	0.000336124	0.000174664	0.000543776	0.000895395	0.000225619	4.19e-05
ZNF200	0.000560502	0.000295157	0.000625923	0.000690064	0.000770704	0.000391157	0.000833863	0.00089253	0.000520051	0.00042657
CD4	0.000438887	0.000319283	0.000576853	0.000759431	0.000421248	0.000571091	0.000746061	0.00212686	0.000596728	0.000782683
LRRC23	0.000114479	4.08e-05	8.55e-05	0.000142078	8.67e-05	0.000132258	0.000105918	8.35e-05	5.19e-05	9.55e-05
BTK	7.17e-05	0.000160597	0.00010314	0.000110578	0.000118449	5.56e-05	0.000143709	0.000275296	6.19e-05	9.64e-05
HFE	0.00100257	0.000829826	0.00135443	0.00132037	0.00145813	0.00155009	0.0011885	0.000944564	0.000796419	0.00105323
SCMH1	0.000260731	0.000274855	0.000230773	0.000298681	0.000220255	0.000170491	0.000178651	0.000254507	0.000162242	0.00023107
FYN	0.000209347	0.000244687	0.000190894	0.000357569	0.000200089	0.000140143	0.000215389	0.00027025	0.000116585	0.000187981
HIVEP2	0.000271845	0.000210316	0.000174718	0.000330159	0.000196325	0.000101844	0.000258775	0.000280638	8.47e-05	0.000146903
FMO1	1.58e-05	7.81e-06	1.05e-05	1.19e-05	2.09e-05	5.98e-06	1.98e-06	0	3.25e-06	5.45e-06
TCEB3	0.00413807	0.00675173	0.00446154	0.00456193	0.00611093	0.00336739	0.00284868	0.0030063	0.00370683	0.0068011
LYPLA2	0.0151014	0.0172696	0.0130431	0.0128148	0.0118629	0.013123	0.0120139	0.0103561	0.0145371	0.00941701
CLCN6	0.00149224	0.000372168	0.00117622	0.00127362	0.0012817	0.000688724	0.00127739	0.00126464	0.00079587	0.000990771
MRC2	0.000571683	0.000967754	0.00049252	0.000888345	0.00035909	0.000333529	0.000444348	0.000531286	0.000538491	0.000344291
NME2	0	0	0	0	0	0	0	0	0	0
SLC6A7	2.58e-06	0	0	0	3.98e-06	0	0.000185519	0.00154213	0	1.25e-05
TSPAN9	0.000114116	0.000244593	0.000120433	0.000194268	0.000112059	6.21e-05	0.000136691	8.32e-05	9.41e-05	0.000134828
BTBD7	9.66e-05	0.000112432	9.28e-05	8.24e-05	0.000110044	7.8e-05	0.000115061	0.000127146	8.33e-05	8.56e-05
APBA3	0.00202313	0.00125659	0.00175359	0.00205455	0.00244286	0.00119489	0.00256696	0.00213154	0.00201876	0.00150295
MKS1	0.000681202	0.000634121	0.000712924	0.00101298	0.000765126	0.00063282	0.000975133	0.000989317	0.000561646	0.000591504
ABHD5	0.000906602	0.00113401	0.000709948	0.000606879	0.000688985	0.000546905	0.000980013	0.000637173	0.000706261	0.000581851
KAL1	1.42e-05	4.47e-05	1.63e-05	2.19e-05	4.5e-06	4.69e-06	4.02e-06	1.34e-05	1.82e-05	1.61e-05
AKAP8L	0.000699492	0.000469626	0.000808144	0.00095517	0.00106408	0.000548996	0.00111532	0.000823569	0.000706196	0.000737229
MBTD1	0.00067738	0.000888757	0.000786742	0.000859637	0.000760072	0.000589228	0.000873509	0.000838836	0.000585398	0.000616379
UTP18	0.000543158	0.000584759	0.000459025	0.000616232	0.000441661	0.000489838	0.000669152	0.000583618	0.000451486	0.000379754
RNF216	0.000343475	0.00036962	0.000306791	0.000391962	0.000369948	0.000209323	0.000290787	0.000334665	0.000231002	0.000218063
TTC19	0.00140436	0.00156427	0.00161453	0.00155299	0.00162846	0.00129177	0.00233731	0.00206068	0.00150172	0.00168188
PTBP1	0.0142988	0.0175499	0.0110302	0.0116416	0.0114447	0.0117128	0.0142595	0.0127658	0.0159047	0.00743116
DPF1	0.000117659	0	0.000227964	0.000179908	0.000244345	0.000188705	0.000293808	0.000245203	0.000234375	0.000163888
SYT7	0.000366494	0.000403464	0.000219909	0.000182309	0.000183505	0.000151507	0.000150056	0.000905817	9.68e-05	0.000204913
LARS2	0.000219391	0.000233645	0.000180291	0.000183904	0.000177751	0.000135115	0.00019064	0.000217501	0.000146082	0.000147348
PIK3C2A	0.00119724	0.00144323	0.00127866	0.00117547	0.00121629	0.00117275	0.000975713	0.00106437	0.00122932	0.00109534
PLAUR	0.00319224	0.00109828	0.00124384	0.00136088	0.00494874	0.00128793	0.000583239	0.000965807	0.00116059	0.00123717
ANLN	0.000281826	0.000312873	0.000360448	0.000336453	0.00010206	0.00071463	0.000224047	0.000217734	0.000708746	6.71e-05
WIZ	0.00178523	0.00187027	0.00176746	0.00217606	0.00202418	0.0013873	0.00177448	0.00178283	0.00220801	0.00198119
RABGAP1	0.000507343	0.000566759	0.000558301	0.000632591	0.000549391	0.000426336	0.000436521	0.000916647	0.000374723	0.000551397
DCN	0.00204706	0.00218262	0.00267816	0.00409272	0.00115937	0.00214478	0.000632353	0.00148027	0.00240705	0.00184559
QPCTL	0.00074315	0.00130704	0.000697414	0.000877556	0.000800255	0.000662344	0.000968337	0.00101886	0.000698645	0.000621764
PPP5C	0.000817386	0.00183048	0.000945683	0.000970784	0.00087758	0.000829815	0.000931967	0.00103446	0.00099584	0.000828945
CEP68	0.00200059	0.00180724	0.00200005	0.00240022	0.00207815	0.00120713	0.00228133	0.00237896	0.00138078	0.0016245
MAP4K3	0.000445708	0.000703149	0.000561013	0.000525132	0.000661205	0.000380238	0.000318369	0.000289118	0.000456195	0.000507072
ZBTB32	0.000744355	0.000171721	0.000331909	0.000436525	0.000428011	0.000273216	0.000730252	0.000482088	0.000438084	0.000465624
TYROBP	0.00213064	0.00238243	0.000749353	0.00143512	0.00097267	0.000805863	0.00154507	0.00403586	0.00125113	0.000971087
TMEM159	0.00101262	0.000584022	0.000797354	0.000862371	0.000766406	0.000851668	0.000517698	0.00129111	0.000699196	0.000307901
GABRA3	1.78e-06	2.4e-06	3.94e-07	8.91e-07	3.66e-06	1.97e-07	2.34e-06	2.38e-06	1.42e-06	0
BRCA1	0.000141156	8.99e-05	0.000124304	0.000146723	9.07e-05	0.00019665	0.000163358	0.00019627	0.000362957	5.44e-05
ERCC1	0.000227355	0.000264984	0.000226046	0.00030644	0.000248443	0.000163026	0.000326222	0.000236449	0.000164679	0.000287324
CD22	0.000120539	0.000177276	0.000189753	0.000124323	0.000118547	6.18e-05	0.000118976	0.000846651	9.25e-05	0.000170977
SEMA3B	0.0135958	0.011938	0.0175851	0.015183	0.0138217	0.013751	0.017506	0.00666803	0.0164258	0.0100686
MBTPS2	0.00051586	0.000799784	0.000474284	0.000493743	0.000410747	0.000414875	0.000428264	0.000480516	0.00035733	0.000573632
PRICKLE3	0.00103721	0.000338115	0.00124545	0.00104299	0.00097398	0.00115416	0.00134523	0.00113125	0.00160392	0.000916391
LTF	0.0208266	0.000809374	0.000415298	0.00256378	0.00163426	0.000685918	6.89e-05	6.68e-05	4.83e-05	0.000463713
EXTL3	0.000348726	0.000514303	0.00026985	0.000346319	0.000350236	0.000208786	0.00024946	0.000190018	0.000197852	0.000245075
NR1H4	1.49e-05	0	1.18e-05	1.47e-05	2.16e-06	1.24e-06	0.000306267	1.4e-05	1.25e-05	1.13e-06
ELOVL5	0.000584892	0.000704519	0.000133115	0.000344773	0.000154911	0.000212412	0.000405081	0.000308506	0.000107727	0.00011997
ALOX5	0.000170631	2.04e-05	7.96e-05	0.000101511	0.000109832	4.21e-05	9.29e-05	0.000146418	5.87e-05	6.11e-05
KDM5D	0.00277226	0.00256773	5.46e-06	0.00322979	0.00323383	2.73e-06	0.00434014	0.00350767	1.09e-05	2.24e-05
CALCOCO1	0.0029632	0.00688682	0.00543698	0.00609016	0.00719325	0.00315911	0.00774919	0.00658282	0.00317351	0.00508131
UBR7	5.35e-05	4.41e-06	0.000103828	0.000131829	7.37e-05	0.000126441	8.04e-05	4.98e-05	0.000168559	6e-05
MAP4K5	0.000699838	0.000656623	0.000538232	0.00063404	0.000512809	0.000470685	0.00044736	0.000678999	0.000515511	0.00050303
EHD3	0.000255596	0.000255888	0.000143844	0.000276734	0.000148796	0.000169178	0.000224251	0.000249211	0.000209297	0.000119345
PSMC4	0.00418596	0.00377107	0.0026724	0.0033894	0.00280961	0.00375866	0.00340215	0.00238503	0.00378525	0.00276164
MAN2B2	0.00129836	0.000867375	0.00137298	0.00136136	0.00158016	0.00125243	0.0011083	0.00109477	0.00141545	0.00145494
SLC7A14	7.36e-06	8.49e-06	2.22e-06	6.53e-06	7.23e-06	1.33e-06	4.11e-06	6.72e-07	1.6e-06	3.23e-06
CLDN11	0.000139259	2.72e-06	4.07e-05	7.61e-05	3.28e-05	3.75e-05	4.14e-05	1.89e-05	2.83e-05	4.27e-05
SLC25A39	0.00962011	0.0146715	0.0108378	0.00914121	0.0101596	0.00839743	0.0110744	0.00853542	0.0123616	0.0123926
MVP	0.00971702	0.00422128	0.00813155	0.00780106	0.00875904	0.00926336	0.0124267	0.00891745	0.0102404	0.00300187
NUB1	0.00199268	0.00141632	0.00155748	0.00192673	0.00176807	0.00187245	0.00217882	0.00199255	0.00150355	0.00116244
PGM3	0.00156998	0.000968028	0.00150788	0.0015263	0.00194001	0.00163395	0.00127323	0.00136547	0.00121849	0.00129675
RWDD2A	0.00167704	0.00240927	0.00205139	0.00193269	0.00265775	0.00153386	0.0011236	0.00139211	0.00168888	0.00193247
CLK1	0.0103886	0.00577523	0.0112804	0.0138589	0.0133667	0.00865733	0.010754	0.0137685	0.00960054	0.0110692
POLR3B	0.000136531	0.000143403	0.000139423	0.000121147	0.000125435	0.000127839	8.86e-05	0.000138111	0.000144521	0.000119928
ANGEL1	0.000995182	0.00109188	0.00114	0.00129329	0.00102189	0.000721641	0.000810109	0.000932857	0.000552223	0.000711637
RNF14	0.00117337	0.00108461	0.0014835	0.00110268	0.00124628	0.000908137	0.00127348	0.00145113	0.000905644	0.00145165
DNASE1L1	0.000568346	0.000269417	0.000805034	0.0007592	0.000492445	0.000675073	0.000744555	0.000773403	0.000828856	0.000845873
DDX11	0.00061007	0.000640597	0.00109162	0.00071413	0.000702705	0.000693527	0.0009889	0.000793329	0.00115581	0.000320346
HEBP1	0.000613069	0.00100695	0.000874554	0.000862251	0.000866116	0.000425636	0.00319223	0.000401193	0.000541661	0.000607354
GPRC5A	0.00718934	0.0111122	0.00344687	0.00328103	0.00216915	0.00426953	0.00444218	0.00933488	0.00315313	0.00121188
MAMLD1	2.05e-05	5.75e-06	2.61e-05	4.82e-05	4.7e-05	2.9e-05	3.6e-05	3.17e-05	2.23e-05	4.95e-05
CD6	0.000152989	7.62e-05	0.000148651	0.000322105	0.000274907	0.00011277	0.000385903	0.000464023	0.000113384	0.0001616
TACC3	0.00137252	0.000845192	0.00144516	0.00150677	0.000664445	0.00195888	0.00172477	0.00112974	0.00247509	0.000384017
UFL1	0.00177459	0.00222384	0.00165941	0.00176102	0.00165967	0.00219447	0.00170693	0.00217664	0.00161403	0.00182365
POLA2	0.000216349	0.000523624	0.000224066	0.000272407	0.000256283	0.000176444	0.000299979	0.000193829	0.000393698	0.000118927
ZC3H3	0.000498347	6.3e-05	0.000309233	0.000174365	0.000391323	0.000179233	0.000243304	0.000161227	0.000220991	0.000144737
CAPN1	0.00713042	0.0062463	0.00484938	0.00526778	0.00518436	0.0055662	0.00664579	0.00504184	0.00530602	0.00286382
ACPP	0.000202795	3.07e-05	0.000113484	0.000120946	0.000165402	0.000316869	0.000148757	0.000121759	0.000170587	8.23e-05
MDH1	0.00340681	0.00523788	0.00628834	0.00338224	0.00510817	0.0019354	0.00282918	0.00216623	0.00217105	0.00495387
SLC30A9	0.000792539	0.00134588	0.000871597	0.000808529	0.000739341	0.000837307	0.000754777	0.000960921	0.000711808	0.000948561
MTMR11	0.00715975	0.002032	0.00299763	0.00438919	0.00955151	0.00472537	0.0212494	0.027486	0.00434248	0.00167888
COX15	0.00147955	0.00153791	0.00146825	0.00150797	0.00152167	0.00133341	0.00185915	0.00166493	0.00119656	0.00121595
CCDC88C	0.000761544	0.000570515	0.00082303	0.000948742	0.00105272	0.000749975	0.00131957	0.0010894	0.000741761	0.000771449
YAF2	0.000536649	0.000694743	0.00050144	0.000455695	0.000669548	0.000306235	0.000556776	0.000635722	0.00036329	0.000490592
ZMYND11	0.000768601	0.000520892	0.000771878	0.000944858	0.000733064	0.000657017	0.000533417	0.00066307	0.000583113	0.000770508
WAS	0.000742083	0.00071771	0.000332959	0.000672251	0.00054599	0.000238034	0.000771276	0.00132886	0.000344918	0.000668426
DPEP1	5.39e-05	0.000201926	3.57e-05	7.58e-06	1.3e-05	2.23e-06	0.000968791	1.69e-05	1.61e-06	8.13e-06
BID	0.000566735	0.000550377	0.000261019	0.000340714	0.000372866	0.000224796	0.000350988	0.000489224	0.000220821	0.000271649
MATR3	0.00170527	0.0015356	0.00168512	0.00215583	0.00174467	0.00149414	0.00191022	0.00263812	0.00150636	0.00175489
NPC1L1	0.000300047	6.79e-05	6.63e-05	7.94e-05	0.000347164	0.000130453	0.0042533	1.77e-05	3.81e-05	3.55e-06
XYLT2	0.00500631	0.0168601	0.00992202	0.00941051	0.0180401	0.00193297	0.00365158	0.00373765	0.00425377	0.0106421
RGPD5	2.09e-05	3.01e-06	6.91e-06	3.91e-06	2.82e-05	1.21e-05	2.52e-05	3.4e-05	5.63e-06	3.15e-06
STMN4	0	0	1.94e-05	2.75e-06	1.7e-05	2.43e-06	0	0	5.27e-06	4.42e-06
NUDCD3	0.00101584	0.000789912	0.000900781	0.00100576	0.000815711	0.000809264	0.000816825	0.000719066	0.000651348	0.000484669
ISL1	0.00141759	0.000275399	0.00158252	0.00214908	0.00143302	0.000953115	0.000576051	0.000628866	0.000822929	0.00190944
CHDH	0.000981964	0.000840194	0.00119299	0.00137246	0.00122341	0.00115841	0.0015944	0.00166631	0.0010336	0.000651225
IL20RA	0.000323967	0.000112324	0.000289208	0.000366621	0.000283116	0.000410272	0.000455108	0.000590017	0.000161645	0.000239626
CLCA1	2.65e-06	3.06e-05	5.27e-05	3.98e-06	7.36e-05	7.02e-06	0.01163	0.0077921	2.67e-05	1.92e-05
CLCA4	5.03e-06	0	0	0	1.94e-05	1.66e-06	0	0.00207101	2.41e-06	0
GLT8D1	0.00196543	0.00181876	0.00242076	0.00217292	0.00216093	0.00149022	0.00216193	0.00230329	0.00194133	0.00155815
ATP2C1	0.00058354	0.000618436	0.000486776	0.00057534	0.000432426	0.000515778	0.000437752	0.000663263	0.000421346	0.000375291
IGF1	4.93e-06	0	1.9e-05	3.48e-05	3.19e-05	5.22e-06	1.38e-05	3.36e-05	1.32e-05	5e-05
SLC38A5	0.000440675	0.00224158	0.000517145	0.000774904	0.00152684	0.000645524	0.00121061	0.00106558	0.00108781	0.00114244
RALBP1	0.00108799	0.00101048	0.0010128	0.00117837	0.00089924	0.000965208	0.00093455	0.00129766	0.00108338	0.000837269
RUFY3	0.00101976	0.000997278	0.000835377	0.00102483	0.00106146	0.000674428	0.00068507	0.000867528	0.000729602	0.000760226
CNTN1	1.31e-05	1.98e-05	6.05e-06	1.02e-05	3.44e-06	5.9e-07	9.19e-06	1.12e-05	6.41e-07	5.65e-06
SLC11A1	0.000392974	0.00082118	0.000181199	0.000200787	0.000206475	0.000173405	0.00020487	0.000125724	0.000133828	0.000233758
WWTR1	0.000205981	0.000353281	0.000161074	0.000263011	0.000144305	0.000140678	7.14e-05	0.000108761	0.00013411	0.000206283
AGPS	0.000525777	0.000359785	0.00040776	0.000457643	0.000258618	0.000685932	0.000432328	0.000639204	0.000562742	0.000250817
ZNF806	0	0	0	0	0	0	0	0	0	0
CXorf56	0.000378904	0.00107832	0.000559936	0.000605711	0.000630056	0.000439919	0.000749346	0.000738581	0.000445325	0.000479902
ATP1A2	8.21e-05	0.000199997	9.27e-05	0.000736988	0.000138433	8.46e-05	0.000181478	0.000198394	7.59e-05	0.000135866
TTC27	9.65e-05	6.93e-05	9.13e-05	9.71e-05	7.65e-05	5.75e-05	7.66e-05	8.93e-05	5.49e-05	8.63e-05
ZNF582	0.000133933	0.000259324	0.000171208	0.000197341	0.00021031	5.38e-05	0.000180459	0.000158389	8.49e-05	0.000115487
VSIG2	0.0565586	0.0437868	0.094204	0.070686	0.0687559	0.062738	0.0198708	0.0228682	0.069417	0.0690913
PHLDB1	0.0030551	0.00398772	0.00417399	0.00457838	0.0032463	0.00253042	0.00457777	0.00693286	0.00388223	0.00340087
MARCO	8.06e-06	0	0	0	1.24e-06	4.27e-06	0	0	0	0
CYP24A1	0	3.81e-05	5.47e-06	0	1.59e-05	0	0	0	1.98e-06	4.98e-06
PRDM11	0.000195084	0.000180863	0.000163547	0.000232492	0.000180012	8.97e-05	0.000142366	0.00022685	0.000114245	0.000135725
SYT13	0.00052616	0.00224306	0.0019218	0.000586494	0.000993353	0.000202139	0.000828036	0.00100053	0.000157039	0.00276943
SNAI2	0.00288614	0.00330553	0.00298484	0.00396133	0.000852603	0.00288581	0.00129304	0.00340947	0.00288591	0.00289106
CD74	0.0695455	0.0573112	0.0176962	0.0492759	0.0348665	0.0189666	0.0440326	0.0527661	0.0193863	0.0159473
HGF	0.000180153	0.00085036	0.000111554	0.000132467	6.03e-05	9.02e-05	5.93e-05	0.000121305	8.64e-05	7.73e-05
ZRANB1	0.000325291	0.000307383	0.000401988	0.000432864	0.000396927	0.000301676	0.000264437	0.000407541	0.000284667	0.000306162
NCDN	0.00228041	0.00249094	0.00246194	0.00253343	0.00227871	0.00172665	0.00159151	0.00201951	0.00188062	0.00273201
GPR124	0.000972048	0.000574297	0.000908674	0.00192903	0.00057875	0.000526162	0.000675421	0.000752866	0.000854716	0.000508434
CCT8L1P	0	0	0.00087208	0.000531416	0.00152231	0.000200967	0.000177592	0.000101553	0.000121336	0.0015272
ZFP64	0.000152521	0.000223273	0.000138224	0.000151433	0.000156578	0.000136929	0.000167879	0.00023485	0.000149741	0.000121854
MNAT1	5.61e-05	2.45e-05	4.91e-05	6.02e-05	3.41e-05	5.05e-05	5.37e-05	4.44e-05	3.85e-05	4.13e-05
SAMD4A	0.000213318	0.000239153	9.08e-05	0.000192013	8.75e-05	7.36e-05	0.000130682	0.000166355	8.76e-05	9.53e-05
RUNX3	0.0002542	0.000254518	0.000129148	0.000251655	0.00024883	9.22e-05	0.000303406	0.000548979	9.34e-05	0.000205616
MRE11A	0.000471235	0.00069317	0.00061968	0.000665606	0.000649446	0.000417071	0.000420083	0.000741802	0.000453001	0.000527115
PLEKHB1	0.00215199	0.00133211	0.00101163	0.00125932	0.0006318	0.000875514	0.000910564	0.000459434	0.000204935	0.000601865
SERPINB1	0.0109304	0.0166257	0.0117404	0.0121048	0.00990279	0.0145391	0.0136977	0.0065859	0.0104372	0.00675067
CYP3A43	2.22e-06	0	0	6.67e-06	5.14e-06	1.47e-06	7.8e-06	2.23e-06	1.07e-06	8.05e-06
SLC7A9	2.16e-05	0	1.57e-05	1.94e-05	8.32e-06	7.14e-06	0.0008855	8.66e-06	4.14e-06	0
SPAST	0.000380607	0.000373639	0.000310127	0.000391459	0.000349107	0.000384732	0.00041919	0.000465872	0.000333543	0.000313911
NRXN3	2.09e-06	1.15e-06	1.95e-06	4.9e-06	1e-06	1.12e-06	3.37e-06	9.51e-06	1.41e-06	2.05e-06
OSBPL5	0.000419989	0.000294351	0.000405236	0.000500071	0.000472408	0.000284323	0.000367551	0.000471567	0.000409442	0.000282382
AQR	0.000576559	0.000671672	0.000627424	0.00064388	0.000544298	0.000536834	0.000488865	0.000663436	0.000512057	0.000494307
CPS1	1.47e-05	0	9.75e-06	1.58e-05	1.2e-05	2.03e-05	0.00406155	8.43e-07	2.82e-06	1.12e-05
C8B	4.81e-05	0	0	0	0	0	0	0	0	0
FHL1	0.00102393	0.00143936	0.0010918	0.00240337	0.000490856	0.000932536	0.000840921	0.0007686	0.00110952	0.000766617
RTFDC1	0.000587548	0.000840924	0.000667458	0.000684183	0.000518686	0.000701775	0.000568066	0.000619617	0.000614605	0.000496294
GABRA1	2.24e-05	0	1.06e-05	2.64e-05	3.58e-05	2.33e-05	9.83e-06	0	7.67e-07	3.09e-05
NLRP2	0.000123432	8.14e-06	0.000101683	8.73e-05	8.84e-05	9.69e-05	1.55e-06	3.36e-05	6.17e-05	5.75e-05
SLC45A4	0.00157369	0.000655608	0.0014814	0.00125264	0.00137142	0.00161118	0.000404662	0.000404005	0.00142784	0.00051232
RNF10	0.00339109	0.00435211	0.00396369	0.00385655	0.00362828	0.00290763	0.00438623	0.00367612	0.00304074	0.00401953
ZNF839	0.000434584	0.000624681	0.000485259	0.00045387	0.000665279	0.000382795	0.000662855	0.000462903	0.000379939	0.000645688
ZDHHC6	0.00159239	0.00285291	0.00173168	0.00155308	0.0014606	0.00123589	0.00195529	0.00212288	0.0013323	0.00133607
GRAMD1B	0.000297659	0.000239291	0.000425426	0.000506438	0.000329248	0.000482042	0.000529481	5.05e-05	0.000428229	0.000407897
RNH1	0.00253557	0.00302403	0.00172014	0.00196154	0.00243074	0.00136717	0.00235821	0.00178694	0.00195249	0.000879108
NDUFS1	0.00316063	0.00458772	0.00560198	0.00360867	0.00410459	0.00258748	0.00599219	0.00394531	0.00294163	0.00605863
RB1CC1	0.000463142	0.000477245	0.000563938	0.00054607	0.000550424	0.000347879	0.000464135	0.00055216	0.000325419	0.000435681
ERP44	0.000691487	0.000560536	0.000675566	0.000633129	0.000627092	0.000686773	0.000410242	0.000571947	0.00083731	0.000764833
ALAS1	0.00428488	0.00351752	0.00459534	0.00362077	0.00425007	0.00296725	0.00360848	0.00251066	0.00432963	0.00416579
BIRC3	0.0199686	0.0063389	0.00316706	0.00521271	0.0174286	0.00171532	0.00283199	0.00549096	0.00228026	0.00319827
AKAP11	0.00305422	0.00344086	0.00306517	0.00308116	0.00257052	0.00238774	0.00261137	0.00349344	0.00240588	0.00232737
GLRX2	0.00127701	0.00268345	0.00139478	0.00136604	0.00110066	0.00111352	0.00101811	0.00142622	0.00120615	0.00144105
SNAPC1	0.000121756	0.000154775	7.25e-05	0.000137927	6.52e-05	7.73e-05	6.32e-05	8.73e-05	6.67e-05	8.1e-05
DERA	0.000111439	0.000209852	0.000130821	0.000122869	0.000140849	0.00011153	0.000156083	0.000215556	0.000119437	0.000118319
STRAP	0.00207164	0.00161623	0.00168981	0.00168646	0.00148648	0.00183094	0.00169782	0.00167586	0.00179439	0.0022876
ABCC2	3.39e-05	0.000171706	2.81e-05	3.27e-05	6.91e-05	8.81e-06	0.00118604	3.64e-05	8.71e-06	2.19e-05
DEF6	0.000934416	0.000249046	0.000750734	0.000947824	0.00148248	0.000644256	0.00114589	0.0011436	0.000830006	0.000722098
PLEKHO1	0.00203246	0.0019673	0.00135078	0.00321261	0.0013744	0.00148954	0.00280628	0.00324772	0.00130914	0.00101299
GCLM	0.00207016	0.00247247	0.000719631	0.000730595	0.00116329	0.000861883	0.00165395	0.000721602	0.000992752	0.000880783
UBR2	0.00108374	0.00105394	0.00114881	0.00124073	0.0013349	0.000909969	0.00128653	0.00148449	0.000937489	0.000856656
EHD2	0.0024269	0.00357301	0.00222833	0.00374106	0.000975458	0.0031544	0.00181512	0.00153411	0.00257568	0.00223331
DEPDC1	0.00028992	0.000457181	0.000299196	0.000264268	8.21e-05	0.000762728	0.000264025	0.000419794	0.000466372	3.99e-05
CCDC28A	0.000410267	0.000951406	0.00101692	0.000833472	0.000520842	0.000664741	0.00140232	0.00118783	0.000426279	0.00135682
RRAGD	0.00011908	0.000233712	0.000106024	0.000173312	0.000106933	3.76e-05	9.82e-05	0.000317441	5.54e-05	9.87e-05
HSF2	0.000292514	0.00029669	0.000284144	0.000370739	0.000243138	0.000265385	0.000188057	0.000255559	0.00025032	0.000264839
PHF20	0.00031604	0.000312548	0.000217028	0.000279422	0.000241583	0.000156732	0.000204839	0.000267599	0.000168397	0.000158106
HSD17B6	0.000168707	0	9.76e-05	0.000262009	2.2e-05	9.59e-05	6.25e-05	6.44e-05	0.000103694	6.88e-05
NR1H3	0.0012414	0.0010928	0.0016213	0.0018593	0.00158438	0.00131901	0.00387655	0.0014792	0.00192499	0.000798594
TYMP	0.0173491	0.00671603	0.00668843	0.0103578	0.0115767	0.00481724	0.00944006	0.00779623	0.00544276	0.00382301
NCAPH2	0.00161485	0.00199073	0.00133152	0.00158594	0.00164371	0.00121578	0.00146063	0.00124729	0.00164195	0.000596213
TOMM34	0.00117148	0.000925687	0.000831515	0.000768028	0.000739978	0.000815084	0.000708141	0.000823762	0.00084268	0.00079061
SEC63	0.000966122	0.000686789	0.00097669	0.00119167	0.00101818	0.00117237	0.000872283	0.00118923	0.000911349	0.0011595
KPNA6	0.00156769	0.00234696	0.00164423	0.0015049	0.00130263	0.00145958	0.00107954	0.00124455	0.00137739	0.00130491
VIM	0.00692048	0.0112365	0.00686558	0.0111238	0.00436566	0.00510894	0.00459164	0.00893724	0.00618076	0.00467533
RTEL1-TNFRSF6B	0.000670678	0.000238037	0.000396099	0.000475669	0.000467587	0.000210577	0.000439436	0.000355897	0.000397908	0.000223167
FAS	0.000406455	0.000123991	0.000195934	0.000486303	0.000233197	0.000244574	0.00037724	0.00194821	0.000180419	0.000145983
RNASET2	0.00219547	0.000737163	0.00347387	0.00316753	0.0042691	0.00183367	0.00402148	0.0044673	0.00261891	0.00365436
CD44	0.00303496	0.00187934	0.000895133	0.00216451	0.000836431	0.00134261	0.00141755	0.00275014	0.000608994	0.000620641
KCNG1	0	0	8.65e-06	0.000130446	2.01e-05	8.63e-06	7.25e-05	0.000122148	8.34e-06	0
AGPAT4	0.000112228	3.73e-05	7.95e-05	0.000109747	6.48e-05	6.07e-05	8.87e-05	9.91e-05	5.3e-05	4.89e-05
SLAMF7	0.00114391	0.000291155	0.000779573	0.00160734	0.00195114	0.000362579	0.00215804	0.00532415	0.000643857	0.00108268
BTN3A1	0.0060206	0.00246789	0.00268059	0.00543595	0.00598741	0.00281066	0.00515636	0.00822069	0.00204262	0.00226779
MIPEP	9.46e-05	7.91e-05	9.76e-05	9.25e-05	9.15e-05	7.53e-05	0.00011009	9.23e-05	0.000104538	8.47e-05
PRKCH	6.71e-05	6.48e-05	4.72e-05	8.13e-05	8.75e-05	4.06e-05	0.000110574	0.000118512	5.46e-05	5.54e-05
INSRR	3.57e-05	0	0.000171705	4.36e-05	0.000565007	8.87e-06	3.13e-05	1.34e-05	8.35e-05	0.000458297
IFNGR1	0.00294856	0.00213404	0.00150475	0.00143979	0.0016441	0.00146181	0.00238744	0.00321001	0.00138257	0.000958491
B4GALT7	0.00335435	0.00432665	0.00268883	0.00283219	0.00380462	0.00202883	0.00439999	0.00298446	0.0025991	0.00274276
SH2D2A	0.000342818	0.000239102	0.000200807	0.000394696	0.000491971	0.000158309	0.000510621	0.000591981	0.00027145	0.000250231
VRK2	6.64e-05	0.000116121	5.12e-05	6.37e-05	6.94e-05	4.11e-05	5.12e-05	9.19e-05	5.41e-05	5.27e-05
TNFRSF1B	0.00130324	0.00148014	0.000490384	0.000852738	0.000723785	0.000595862	0.00114693	0.00145857	0.000758618	0.000440508
VEZT	0.000780462	0.00096341	0.000609028	0.000759416	0.000625817	0.000679994	0.000575574	0.000929964	0.000406735	0.00050593
POU2F2	9.89e-05	0.000170603	7.77e-05	0.000143707	0.000203934	4.21e-05	0.000168088	0.000361405	5.33e-05	0.000123963
BRD9	0.00206809	0.000975789	0.0020067	0.00208281	0.00223393	0.00182866	0.00413189	0.00232081	0.00212478	0.00124948
SNX1	0.00246159	0.00242037	0.00335284	0.00327865	0.00254718	0.0020574	0.00290297	0.00317945	0.00212655	0.00244256
TBPL1	0.000285431	0.000359869	0.00051331	0.000399992	0.000419857	0.000246043	0.000363023	0.00055283	0.000261026	0.000536884
ARNTL2	0.00134086	0.000857853	0.000719992	0.000813425	0.000590613	0.000888723	0.000220178	0.000107525	0.000873602	0.000410194
BCLAF1	0.00510142	0.00585211	0.00451129	0.00511298	0.0046544	0.00476976	0.00488941	0.00625921	0.0042867	0.00410967
SLC39A9	0.00148349	0.00234379	0.0016859	0.0015202	0.00152573	0.00177494	0.00175157	0.00147932	0.00137741	0.00165272
ANK1	0.000167206	1.88e-05	0.000113363	0.000128551	2.82e-05	9.11e-05	6.68e-05	1.01e-05	3.97e-05	1.93e-05
IBSP	0	0	0	0	0	0	0	0	0	0
TFB1M	0.000225824	7.88e-05	0.000230432	0.00022177	0.000193672	0.000177006	0.000186399	0.000225104	0.000210889	0.000170382
RABEP1	0.000609931	0.000576231	0.000690958	0.000748212	0.000581469	0.000685118	0.000624082	0.000725228	0.000514413	0.00050238
HMGB3	0.000915379	0.00234006	0.0015797	0.00172586	0.00046436	0.00296393	0.00253237	0.00203561	0.00189035	0.00221006
NUP160	0.000736458	0.000546006	0.000625907	0.000724547	0.000639427	0.000524038	0.000613466	0.000752233	0.000605517	0.000416238
BAK1	0.00417508	0.00601359	0.00281082	0.00248409	0.00329635	0.00266943	0.00609873	0.00269785	0.00286698	0.0008708
MUSK	4.59e-05	3.97e-05	4.9e-05	7.31e-05	2.41e-05	2.74e-05	4.64e-05	7.61e-05	4e-05	3.08e-05
IKZF2	0.000603623	0.000207795	0.000361888	0.000432408	0.000407032	0.000421549	0.000243158	0.000257513	0.00027166	0.000226166
GRN	0.0148705	0.012621	0.0124677	0.0146481	0.0106394	0.0113946	0.0136491	0.0303935	0.0104688	0.00842745
FAM13B	0.000409187	0.000283539	0.000419382	0.000503573	0.00037062	0.000322943	0.000344673	0.000522359	0.000325145	0.000337079
ARHGAP31	0.000328346	0.000588211	0.000233182	0.000318172	0.000254305	0.000153906	0.000174023	0.00035569	0.000226548	0.000176345
CENPQ	9.4e-05	9.85e-06	8.68e-05	0.00012603	4.61e-05	0.000133828	6.5e-05	0.000102868	0.000147489	9.28e-05
SARS	0.00257636	0.00260939	0.00236715	0.00272075	0.00256085	0.00263879	0.00237067	0.00231193	0.00244756	0.00179107
RANBP3	0.00127803	0.0012285	0.00112677	0.00135708	0.00143554	0.00102487	0.00127105	0.0011358	0.00116487	0.000802728
ARID4A	0.000691841	0.000487614	0.000713497	0.00089324	0.000862323	0.000825307	0.00103002	0.0011285	0.000694736	0.000805398
TSSC1	0.000123659	4.6e-05	9e-05	8.3e-05	9.81e-05	7.15e-05	0.000116356	9.31e-05	0.000105496	4.44e-05
PNPLA6	0.00174139	0.00132974	0.00168183	0.00189415	0.00179254	0.00111225	0.0025125	0.00194319	0.00126068	0.000832034
IFT88	0.000115723	4.4e-05	0.000126788	0.000128675	0.000138096	0.000114895	0.000166631	0.000193303	0.000124375	8.79e-05
ALG1	0.000251814	0.000263063	0.000241441	0.000262542	0.000243103	0.000205461	0.000204259	0.000232015	0.00025063	0.00016442
ZCCHC8	0.00145347	0.00110998	0.00146794	0.0015966	0.00164626	0.00151151	0.00156504	0.00149302	0.0014078	0.00133156
ABCF2	0.000333127	0.00104015	0.000384506	0.000318813	0.000243668	0.000292727	0.000438411	0.000426476	0.000380099	0.000367477
CHPF2	0.0139186	0.0110012	0.0098188	0.0106007	0.0128484	0.00863796	0.00948104	0.0108432	0.010691	0.00585338
LRRC7	5.22e-06	2.84e-06	4.81e-06	7.29e-06	7.95e-06	3.17e-06	6.11e-06	1.28e-05	4.17e-06	4.9e-06
FUT8	0.000541931	0.000660246	0.000400594	0.000491234	0.00042409	0.000375503	0.000261008	0.000168101	0.000440038	0.000245443
UBA6	0.00155593	0.000626564	0.000818332	0.00106884	0.0011419	0.00104632	0.000872604	0.000963425	0.000841083	0.000567991
GAB2	0.000203467	0.000320785	0.00029681	0.000354033	0.000268222	0.000206978	0.000685526	0.000522119	0.000210942	0.000243105
ATP6V0A1	0.00244951	0.00105362	0.0015708	0.00149083	0.00189354	0.00143151	0.00351081	0.0024712	0.00137268	0.00120684
PIAS1	0.000672949	0.00042328	0.000838477	0.000866222	0.000746972	0.000670073	0.000762199	0.000935817	0.000678599	0.000861906
SLC4A7	0.000431263	0.000729138	0.000385323	0.000542946	0.000314533	0.000368227	0.00772244	0.000715649	0.000356926	0.00023057
APBA2	7.24e-06	1.63e-05	5.52e-06	1.09e-05	1.31e-05	5.75e-06	6.99e-06	5.45e-06	6.08e-06	4.81e-06
MAP2K3	0.00278065	0.00260046	0.00211845	0.00223328	0.00209359	0.00246194	0.00291834	0.00183416	0.00221669	0.00123036
EFCAB1	6.9e-05	0	8.01e-05	0.000126894	3.2e-05	4.11e-05	6.06e-05	5.89e-05	8.44e-05	2.5e-05
TMSB10	0.194557	0.244881	0.106084	0.126525	0.113627	0.194686	0.0905483	0.209865	0.171096	0.0750442
ASTE1	0.000633077	0.000510464	0.000741465	0.000682345	0.000886574	0.000532942	0.000900567	0.0011903	0.000577712	0.000571324
RNF19A	0.00158822	0.00109056	0.00114771	0.00107982	0.00158559	0.000857272	0.000963685	0.00132428	0.000876522	0.000998015
PEX3	0.000259144	0.000657624	0.000243337	0.000288339	0.000274852	0.000207261	0.000132629	0.000184187	0.000155341	0.000302406
GABARAPL2	0.00239369	0.00132126	0.00276925	0.00307332	0.00207293	0.00269732	0.00262839	0.00281445	0.00157044	0.00303144
MYOC	0	0	0	3.68e-06	0	0	0	0	0	0
SH3YL1	0.00204049	0.00295765	0.00289638	0.00248964	0.00249308	0.00185836	0.0024099	0.00230579	0.00195204	0.00265854
FAM136A	0.00332272	0.00273082	0.0041203	0.00354128	0.00376974	0.00356469	0.00496806	0.00359802	0.00357856	0.00379386
VCL	0.00129637	0.00106269	0.00118973	0.00148983	0.000844173	0.00139502	0.000853634	0.00110959	0.00130289	0.000679607
DEPDC1B	2.87e-05	1.89e-06	3.86e-05	4.55e-05	2.15e-05	6.94e-05	8.7e-05	5.26e-05	5.42e-05	9.9e-06
DAPK2	0.000472053	6.45e-05	0.000288402	0.000248248	0.00056597	0.000247243	0.00073514	0.000308912	0.000255163	0.000148658
NSMAF	0.000414762	0.000498891	0.00043663	0.000495788	0.000590242	0.000284072	0.000444656	0.000678793	0.000424923	0.000421707
ADSS	0.00135216	0.00137173	0.00112256	0.00128056	0.000893353	0.00110044	0.00146547	0.00146968	0.00100195	0.000995305
STAP1	1.39e-05	1.61e-05	1.62e-05	2.61e-05	1.75e-05	1.27e-05	1.83e-05	8.56e-05	1.5e-05	2.1e-05
TIMP2	0.00118906	0.00133515	0.00183511	0.00305901	0.000863974	0.00182789	0.00123506	0.00198618	0.00184577	0.00128156
RFC1	0.0004763	0.000759766	0.000535418	0.000578562	0.000588331	0.000457271	0.000477184	0.000551123	0.000470197	0.000485626
TBC1D23	0.000590306	0.000908896	0.000589526	0.000717561	0.000575268	0.000572128	0.000597682	0.000749658	0.000494763	0.000537637
CUL3	0.000737536	0.000693981	0.000769806	0.000868969	0.000643131	0.000841173	0.000672869	0.000967821	0.000743307	0.000702341
MYOM2	7.03e-07	1.94e-05	1.86e-05	1.95e-05	9.21e-06	9.3e-06	9.25e-06	4.93e-06	9.43e-06	5.09e-06
OTC	2.46e-06	0	3.01e-05	3.78e-05	9.48e-07	0.000113854	0.000696372	6.16e-06	5.3e-06	0
CYP46A1	2.36e-05	0	5.61e-05	3.69e-05	7.75e-05	5.21e-06	4.66e-05	5.33e-05	3.49e-05	4.99e-05
ZZZ3	0.000489058	0.000334923	0.000509196	0.000545283	0.000467364	0.000336672	0.00048924	0.000575675	0.000360014	0.000448488
SLC18A1	3.75e-05	0	7.32e-06	2.48e-05	3.41e-05	7.31e-06	4.65e-05	0.00021043	3.18e-06	2.4e-05
USP2	5.75e-05	0.000360988	0.0002159	0.000256307	0.00017489	6.13e-05	0.00102825	0.000349269	3.68e-05	9.25e-05
CASR	0.000190581	7.24e-06	2.24e-05	6.06e-05	1.15e-05	6.13e-05	8.19e-05	1.5e-05	3.76e-07	3.79e-06
TUBG2	0.00289127	0.00377887	0.00376723	0.00250685	0.00486741	0.000880455	0.00150466	0.0013899	0.00143923	0.00264094
RPL26L1	0.000322019	0.000627919	0.000279508	0.000356571	0.000141937	0.000390762	0.000248894	0.000276959	0.000316203	0.000268412
FLT4	0.000170665	0.000186712	0.000101459	0.000244155	0.000207643	6.75e-05	0.000211482	0.000107692	0.000172123	0.000138057
NSUN2	0.00175029	0.00252367	0.00213076	0.00234793	0.0018698	0.00190397	0.00225329	0.00194337	0.00192432	0.0013866
FBXO42	0.000436868	0.000495601	0.000445775	0.000462986	0.000414888	0.000320465	0.000450105	0.000460077	0.000366723	0.000316428
MFAP3	0.000131952	0.000128541	0.000159779	0.000150391	0.000119405	0.000137643	0.000148906	0.000143631	0.000123426	9.29e-05
MRI1	0.00102461	0.0010116	0.00151367	0.00173904	0.002371	0.00118395	0.00133319	0.00138533	0.00177386	0.00200208
METTL1	0.00123406	0.00056487	0.000843933	0.00124892	0.00083102	0.000622337	0.0008593	0.00100241	0.000685731	0.00061481
HOXC8	0	0	0	1.95e-05	0	0	0.000114063	0	0	0
AGA	0.00101018	0.00114026	0.000530876	0.00090929	0.00065676	0.000945639	0.00083565	0.000673339	0.000698969	0.000679419
PI4K2B	0.000737449	0.000679646	0.000601983	0.00064184	0.000648442	0.000572572	0.000788597	0.000385988	0.000530918	0.000391884
BOD1L1	0.00157738	0.000895671	0.00205966	0.00251497	0.00194188	0.00174707	0.00219113	0.0026197	0.0017696	0.00194923
MAT2B	0.00499966	0.00639914	0.00420984	0.00453322	0.00342175	0.00372723	0.00539845	0.00597505	0.00308334	0.00365406
TLL1	2.06e-05	1.91e-05	6.33e-06	1.73e-05	5.95e-06	1.46e-05	2.38e-05	1.77e-05	1.8e-05	1.24e-05
EDC4	0.00247049	0.00334306	0.00282042	0.00349605	0.00357233	0.00220142	0.00429621	0.00403287	0.00287871	0.00235025
TRIO	0.000534867	0.000520924	0.000288213	0.000404804	0.000366507	0.000196345	0.000292579	0.000735493	0.000264963	0.000214175
VCAN	0.000596543	0.000625551	0.00112597	0.000888066	0.000542042	0.000688585	0.000378634	0.00070588	0.00140253	0.000908238
CLEC16A	0.000351889	0.000386591	0.000321769	0.000310173	0.000431323	0.000199203	0.000401855	0.000330933	0.000272765	0.000310856
MSR1	9.76e-06	8.05e-05	9.16e-06	1.22e-05	4.26e-06	8.05e-06	6.95e-06	4.12e-05	6.45e-06	7.78e-06
CDH1	0.00555286	0.00554306	0.00463711	0.00463672	0.00395911	0.00591235	0.00680432	0.00608503	0.00366586	0.00427623
SKIV2L2	0.000684778	0.000435141	0.000502945	0.000627922	0.000519338	0.000543141	0.000899624	0.000646019	0.00051963	0.00049096
DNAH5	8.83e-05	5.07e-05	1.06e-05	9.99e-06	1.31e-05	1.01e-05	2.92e-06	6.68e-07	7.99e-06	1.09e-05
ZFYVE16	0.00135885	0.000902119	0.00102811	0.00120889	0.00103351	0.000887631	0.000860052	0.0017898	0.000859934	0.000967033
FAM65A	0.00148014	0.00194139	0.00131139	0.001934	0.00159747	0.000827606	0.00122793	0.00168581	0.0011706	0.00198493
C6	4.26e-06	1.97e-05	5.04e-05	1.28e-05	4.55e-05	0.000482309	5.17e-05	1.43e-05	7.94e-05	3.69e-05
RAI14	0.00024766	0.000341589	0.000195014	0.00016129	0.000154382	0.000154394	0.000122961	0.00014448	0.000185514	0.000148326
SOX30	0	0	1.23e-05	1.39e-05	7.13e-06	9.79e-06	3.73e-05	4.82e-05	6.2e-06	2.23e-06
PNKP	0.00319499	0.00167085	0.00236079	0.00291578	0.00295595	0.00175369	0.00361154	0.00328409	0.00293903	0.00159368
BEST2	0.00011278	1.45e-05	2.49e-05	7.52e-05	0.000106325	1.66e-05	6.6e-05	0.00116937	9.61e-05	9.08e-05
PHLPP2	0.000177378	0.000296789	0.000122093	0.000212007	0.000162382	6.64e-05	0.000565212	0.0014317	7.95e-05	0.000130595
SPDL1	0.00043243	0.000711257	0.00056529	0.000570649	0.000537397	0.000795066	0.00046371	0.000470066	0.000862134	0.000357682
STAU2	0.000137075	9.22e-05	0.000142114	0.000142203	0.000153014	0.000119146	0.000106196	0.000145588	0.000109392	0.000155171
PQLC2	0.00063343	0.00163391	0.00077359	0.000665945	0.00124266	0.000581029	0.00117276	0.000720673	0.000777347	0.000505763
CTNS	0.00271464	0.000973665	0.00365014	0.00236045	0.00387016	0.00164037	0.00168261	0.000935073	0.00408192	0.00134099
RTN4R	8.3e-05	0	4.56e-05	6.22e-05	2.03e-05	5.09e-05	3.73e-05	8.73e-05	0.000108701	7.33e-05
PHF23	0.00901792	0.00875855	0.00887033	0.0102413	0.00946018	0.00949059	0.0135454	0.0112747	0.0108893	0.00764216
CDH10	5.36e-07	0	7.11e-07	4.02e-07	6.2e-06	0	9.41e-07	0	0	2.59e-06
INPP4A	0.000415556	0.000410769	0.000341487	0.000566941	0.000453736	0.00026831	0.000449037	0.000707267	0.000254124	0.000231006
RAB27B	0.00110319	0.00105704	0.00131083	0.00118354	0.000907559	0.00208335	0.000347441	0.00010711	0.00131105	0.000908928
PSMA4	0.00718773	0.00272302	0.00411498	0.00475198	0.00391362	0.0052053	0.00528613	0.00533143	0.00493041	0.00308796
MYO16	1.11e-06	4.31e-06	1.1e-06	2.49e-06	2.45e-06	4.58e-07	6.07e-07	2.36e-06	1.06e-06	2e-06
LSG1	0.00138389	0.00106317	0.00146445	0.00102003	0.00096237	0.000901843	0.00127746	0.00142346	0.000939098	0.000841752
PARP3	0.00414085	0.000853468	0.00271025	0.00325213	0.00353449	0.0021136	0.00650302	0.00256593	0.0021974	0.00203711
TNC	0.00058168	0.000410692	0.00035712	0.00162752	9.2e-05	0.000879621	0.000733904	0.000207469	0.00051963	9.32e-05
THAP3	0.000773946	0.000236849	0.000382127	0.00056277	0.000560437	0.000371136	0.000720607	0.000467538	0.000590807	0.000352744
FAM65C	0.000375036	0.000345525	0.000170868	0.000169875	0.000333267	0.000112158	0.000157124	0.000138601	0.000172532	7.17e-05
TDP1	0.000117807	0.000232643	0.000144927	0.000175322	0.00015121	0.000181529	0.000138916	0.00022318	0.000157734	9.33e-05
AIFM2	0.000729262	0.000725848	0.000549656	0.000651306	0.000620841	0.000553727	0.000945834	0.000668122	0.00103044	0.000338597
C2orf83	0	0	0	0	0	0	0	0	0	1.59e-05
SPATA7	0.000166494	0.000212626	0.000178016	0.000171721	0.000143715	0.000109546	0.000116513	0.000170046	8.08e-05	0.000113654
MED17	0.00131937	0.000749821	0.00112646	0.000960744	0.00116218	0.000942567	0.00102707	0.00104473	0.00104747	0.000874502
RETSAT	0.00651908	0.00513521	0.013478	0.00922766	0.00792057	0.015194	0.016092	0.00923244	0.0142576	0.0055455
CAPG	0.00242714	0.00120811	0.00241197	0.00202975	0.00222511	0.00343069	0.00139561	0.0019261	0.00307527	0.000880293
AP2S1	0.00226533	0.00205853	0.00165866	0.00169924	0.0011683	0.00190042	0.00205108	0.00158586	0.00236849	0.00119244
USH2A	4.55e-06	1.1e-06	5.47e-06	5.71e-06	7.18e-06	3.29e-06	5.85e-06	6.05e-06	4.21e-06	5.36e-06
ZPBP	0	0	0	0	0	0	1.1e-06	0	0	7.55e-07
TG	8.4e-05	0.000462133	1.78e-05	9.01e-06	3.44e-05	4.39e-06	5.27e-06	1.36e-05	2.88e-06	4.2e-06
ADAM28	0.00390742	0.00292612	0.00635869	0.00351248	0.00415066	0.00246902	0.00170097	0.00230094	0.00355081	0.00415703
BARX2	0.000286123	7.42e-05	0.000171273	0.000158887	0.000119761	0.000208469	0.000334712	0.000277085	0.000148379	9.37e-05
DCUN1D1	0.00143932	0.00187237	0.00125523	0.00126401	0.00114024	0.00116101	0.00137606	0.00167489	0.000935289	0.00115906
JADE2	0.00145703	0.00165415	0.00118196	0.00171915	0.00154507	0.000622012	0.00155823	0.00154275	0.000648421	0.000813536
ZIC2	0	0	0	8.89e-05	0	8.96e-05	0	3.4e-05	8.12e-05	0.000735695
LCP2	0.00124247	0.000787023	0.000451165	0.000658372	0.000673253	0.000320115	0.000600052	0.00123854	0.000331102	0.000631012
TRIT1	0.000440074	0.000423735	0.000562374	0.000619642	0.000545139	0.000352996	0.000435187	0.000701659	0.000409558	0.000506488
ADRB1	0.00118738	0.00181476	0.000688649	0.000957461	0.00128225	0.000451905	0.00127616	0.00199565	0.000526705	0.00293844
GUCA2B	3.52e-05	0.00121916	0.00509075	5.29e-05	0.00247298	0.000279831	0.00136006	0.00650465	0.000253427	0.00399785
CUL7	0.002691	0.00251792	0.00295216	0.00284306	0.00429141	0.00210376	0.00342548	0.0025181	0.00224279	0.00218446
CTNNA1	0.00119231	0.00113455	0.00106822	0.000934925	0.00107244	0.00123842	0.000944785	0.000801347	0.00122987	0.000518465
PHKA2	0.00043019	0.000288844	0.000516172	0.000607534	0.000540548	0.000334525	0.0007605	0.000454668	0.000321104	0.000359868
CNTLN	5.03e-05	8.52e-05	3.89e-05	5.16e-05	3.66e-05	4.31e-05	3.78e-05	4.7e-05	4.08e-05	4.74e-05
EPHA3	7.01e-06	1.9e-05	2.61e-05	4.1e-05	1.29e-05	1.12e-05	1.78e-05	7.03e-05	1.13e-05	1.56e-05
HSPA5	0.0994303	0.0886687	0.0392121	0.0556311	0.0365383	0.0722926	0.0482915	0.0462323	0.0678468	0.0405835
DSG2	0.00363625	0.00567744	0.00526522	0.00350385	0.00327893	0.0048873	0.00357362	0.00758068	0.00299922	0.00338094
GEMIN8	0.000524867	0.000180725	0.000576364	0.000575868	0.000676778	0.000487407	0.000532668	0.000495217	0.0004602	0.000477571
OFD1	0.00165123	0.000643356	0.00176089	0.00158907	0.001936	0.00134229	0.00184364	0.0021257	0.00155554	0.00160057
GPM6B	0.00011264	5.59e-05	0.000149991	0.000181108	0.000129354	0.000110329	0.000109462	0.000199187	0.000107549	0.000133538
MAGEC2	0	0	0	0	0	0	0	0	0	0
PREX2	0.000109944	0.000142243	0.000129006	0.000181879	5.98e-05	6.49e-05	0.000105325	9e-05	0.000117845	7.71e-05
WDR37	0.000665256	0.000662457	0.000720014	0.000695245	0.000884412	0.000493765	0.000832921	0.000640868	0.000526808	0.000534157
YTHDC2	0.00113189	0.00090472	0.000858896	0.00110507	0.000865084	0.000810995	0.00107955	0.00123777	0.000843802	0.000885464
CTPS2	0.000215491	0.000152423	0.000371007	0.000336498	0.000292192	0.000217537	0.00044769	0.000310061	0.000232026	0.000253593
ATP6V1H	0.000277128	4.27e-05	0.000396748	0.000248061	0.00034794	0.000212761	0.000225733	0.000280065	0.000229954	0.000459099
POLR2B	0.00133217	0.00101773	0.00125993	0.00138425	0.00109111	0.0011596	0.00121605	0.0014909	0.00106652	0.00101921
FAM214A	0.000673988	0.000468134	0.00101094	0.000988886	0.00127455	0.000626647	0.00145666	0.00141406	0.000800606	0.000959172
ARAP2	0.000243733	0.00021061	0.000178598	0.000226335	0.00016354	0.000151302	0.000235152	0.000203279	0.000134422	0.000159015
TPR	0.00193801	0.00180698	0.00244032	0.00259506	0.00195682	0.00218927	0.00226867	0.00287582	0.00217573	0.00172991
CP	0.000200136	3.44e-05	5.83e-05	8.84e-05	7.77e-05	4.6e-05	0.000183064	0.000202243	5.58e-05	4.46e-05
KIAA0556	0.000255927	0.00016966	0.000357549	0.000282442	0.000447576	0.000282328	0.000260674	0.000252742	0.000339977	0.000228161
DTNBP1	9.54e-05	6.61e-05	9.2e-05	9.46e-05	0.000100103	7.71e-05	0.000111742	0.000132036	9.73e-05	0.000102742
XK	0.000746669	0.00211844	0.00178483	0.000898321	0.000751969	0.00119023	0.00105233	0.00116688	0.0018665	0.001384
ANO2	1.45e-05	4.31e-05	9.07e-06	7.66e-06	1.77e-05	8.25e-06	1.06e-05	3.49e-06	1.2e-05	9.37e-06
C12orf4	0.000388457	0.00032308	0.000321573	0.000397683	0.0003858	0.00032995	0.000239889	0.000573801	0.0003254	0.000245538
SCML1	0.00207077	0.00100778	0.00104942	0.00152071	0.00147071	0.0010128	0.00165165	0.00219408	0.00106712	0.00101973
WWC3	0.000472173	0.000456776	0.000293381	0.000499005	0.000347497	0.000210816	0.000193594	0.000320909	0.00027745	0.00030363
ARHGAP6	1.96e-05	4.77e-05	3.63e-05	3.73e-05	2.13e-05	2.67e-05	1.87e-05	2.11e-05	3.14e-05	2.79e-05
FAM184B	1.78e-05	0	2.47e-05	1.96e-05	4.12e-05	1.1e-05	3.27e-05	3.29e-05	1.68e-05	1.61e-05
MAP4	0.00111067	0.0010503	0.00106217	0.00130398	0.000867124	0.001048	0.000909397	0.00100124	0.00110592	0.00081518
GOPC	0.0013338	0.000843185	0.00108054	0.0014091	0.000980944	0.00101009	0.00114036	0.0014328	0.000920064	0.00085584
ROS1	1.05e-05	1.28e-05	5.71e-06	1.02e-05	5.7e-06	7.33e-06	1.08e-06	1.48e-05	5.9e-06	8.92e-06
USP28	0.000319263	0.000412257	0.000400842	0.000349005	0.000321909	0.000269738	0.000312614	0.000392515	0.000288963	0.000348578
HDAC9	0.000131688	2.37e-05	1.9e-05	2.71e-05	4.09e-05	1.38e-05	2.7e-05	4.45e-05	8.74e-06	9.6e-06
TSPAN17	0.00443365	0.00413486	0.00382373	0.00396255	0.00381732	0.00277612	0.00358434	0.00399008	0.00318403	0.00265421
NOP16	0.00235307	0.00219078	0.00160424	0.00104643	0.00120571	0.00129049	0.00153363	0.00192262	0.00185384	0.0012174
CC2D2A	0.000297004	0.000303289	0.00018834	0.00025654	0.000197359	0.00013361	0.000214894	0.000269635	0.000139654	0.000152107
RRM2B	0.000726372	0.00143311	0.000628976	0.00064759	0.000511241	0.000339947	0.000813246	0.000925176	0.000302593	0.00089753
ZNF800	0.000823392	0.000843097	0.000729006	0.000733997	0.00074942	0.000617403	0.000577583	0.000813232	0.00071151	0.000695069
TNFRSF17	0.000371693	0	0.000454833	0.00128681	0.00136737	0.000208173	0.00092816	0.00249598	0.000383915	0.000793856
SNX29	6.01e-05	6.57e-05	9.05e-05	9.76e-05	0.000110486	4.98e-05	5.68e-05	0.000100082	6.67e-05	6.14e-05
LMO3	9.25e-05	0.000106725	7.03e-05	5.92e-05	4.93e-05	1.26e-05	8e-05	0.000158373	1.57e-05	8.71e-05
MRPS10	0.0022573	0.00257729	0.00221133	0.00199742	0.00215434	0.00224368	0.0018932	0.00214216	0.00173199	0.00197676
GUCA1A	3.43e-06	3.17e-05	0	0	2.65e-06	2.27e-06	3.01e-06	0	0	0
RSF1	0.000591493	0.000591916	0.000751355	0.000825447	0.000606306	0.000702972	0.000697937	0.000915856	0.00060941	0.000686113
VPS13D	0.00124671	0.00110807	0.00125774	0.00119547	0.00132404	0.000824597	0.000989259	0.00110819	0.000833669	0.00094439
CELF2	5.27e-05	0.000107582	4.4e-05	0.000107595	4.5e-05	2.76e-05	7.62e-05	0.000231991	2.99e-05	5.73e-05
FAM120A	0.00261711	0.00193115	0.00244947	0.00237284	0.00238467	0.00332538	0.00235396	0.00261343	0.00337328	0.00182537
R3HDM1	0.000209669	0.000192977	0.000253048	0.00025131	0.000188347	0.000253271	0.00022343	0.000370364	0.000233562	0.000333259
COL9A2	0.00403609	0.000332542	0.00133438	0.00337936	0.00648658	0.000569224	0.00107606	0.0019612	0.000227295	0.000878901
KITLG	0.000823932	0.000817319	0.000654457	0.000977176	0.00104194	0.000337269	0.000409103	0.000695547	0.000434308	0.000772961
ERCC8	0.000111705	4.11e-05	0.00013863	0.000148862	0.000156745	8.73e-05	0.000118858	0.000200324	0.000131641	0.000139151
ADAMTS6	1.07e-05	2.93e-06	1.31e-05	2.82e-05	5.88e-06	1.51e-05	1.43e-05	1.27e-05	1.08e-05	1.17e-05
H6PD	0.00498996	0.00447916	0.00429895	0.00533052	0.00367578	0.00235719	0.00369947	0.00302743	0.00196432	0.00237038
VAMP3	0.00502313	0.00368019	0.00628899	0.00581117	0.00475492	0.00647314	0.00404169	0.00486476	0.00504542	0.00363026
PER3	0.00055228	0.000653096	0.00317288	0.00328702	0.00326424	0.0024631	0.00043695	0.000347575	0.00191864	0.00172469
UTS2	0	0	0.000156039	0.000127873	0.000100187	5.37e-05	2.14e-05	0.00025251	7.01e-05	4.9e-05
TNFRSF9	0.000127281	5.37e-05	2.47e-05	4.89e-05	3.83e-05	2.47e-05	3.81e-05	7.16e-05	8.04e-05	1.5e-05
EPN3	0.00945789	0.0103693	0.0125128	0.00991633	0.0123532	0.00581513	0.00518958	0.00333521	0.0103318	0.00961177
LTBP1	0.000196246	0.000138324	0.000221714	0.000385905	0.00013175	0.000189703	6.7e-05	0.000118075	0.000265016	0.000140923
RCN1	0.00155627	0.00128882	0.00105043	0.00130848	0.000822279	0.0011131	0.000930287	0.00142431	0.000951347	0.000571182
ELN	0.000812069	0.00187806	0.00106853	0.00161633	0.000848112	0.000729091	0.000606667	0.00087535	0.00080585	0.000990021
RFC2	0.000353995	0.000348782	0.000386174	0.000528303	0.000628598	0.000590652	0.000556462	0.000429205	0.000907152	0.000253731
ARID1B	0.000896338	0.000752021	0.000783206	0.000904742	0.000860976	0.000603078	0.000956922	0.00101761	0.000623797	0.000774332
CLPTM1L	0.00255017	0.00379838	0.00228522	0.00244917	0.00248035	0.00227791	0.00208537	0.00207754	0.00181809	0.00168497
NEDD4L	0.00059352	0.000850032	0.000709975	0.000591352	0.00105221	0.00040838	0.000475606	0.00104126	0.000441372	0.000742811
FOXP3	0.000311813	0	0.000159883	0.000185349	0.00023598	0.000109035	0.000521339	0.000371912	0.000121317	0.000142044
PPP1R3F	0.000270437	4.63e-05	0.000239595	0.000287213	0.00035731	0.000141783	0.000270161	0.00024718	0.000267082	0.000200405
HEXB	0.000681389	0.000672511	0.000598341	0.00102684	0.000404666	0.00104105	0.000631089	0.000727926	0.000474173	0.00040324
PTCD2	0.000331393	0.000233828	0.000400755	0.000419148	0.000398388	0.000194846	0.000352614	0.000431574	0.000231618	0.000334085
KIAA2022	1.49e-05	0.000129781	2.27e-05	3.3e-05	5.25e-05	8.44e-06	1.23e-05	3.57e-05	1.12e-05	7.06e-05
JKAMP	0.00134862	0.00171863	0.00102772	0.00125997	0.0010901	0.00110645	0.00144893	0.00155986	0.00102045	0.000872507
DKK3	0.000780145	0.000822457	0.00120496	0.00159091	0.000425436	0.000708514	0.000573046	0.000446019	0.000771732	0.000354809
ARHGEF5	0.00438934	0.00134475	0.00384374	0.00558518	0.00432107	0.00231937	0.00597588	0.00496409	0.00264316	0.00207272
NFE2L3	0.00101442	0.00142206	0.00124343	0.00131432	0.00184762	0.00074533	0.000941116	0.00121756	0.000892631	0.000984357
MCUR1	0.00114851	0.00116791	0.000945568	0.000818429	0.000792654	0.00104627	0.00202858	0.00193184	0.000998634	0.000963224
LIMA1	0.00172215	0.00108749	0.00217257	0.00207147	0.00154837	0.00264898	0.00239188	0.00299804	0.00200512	0.00127848
LETMD1	0.00579483	0.00262513	0.00578171	0.0053659	0.00647686	0.0043212	0.00991803	0.00669397	0.00580219	0.00502718
SLC4A8	0.000185721	7.61e-05	0.000305272	0.000353634	0.000184712	0.000303943	0.000217857	8.12e-05	0.000387245	0.000189707
LAMC3	5.95e-05	0.000158963	8.48e-05	6.47e-05	3.14e-05	7.61e-05	2.52e-05	0.000122364	0.000202066	2.03e-05
PTGER3	0.000125612	0.00077842	0.00051764	0.00023783	0.000768114	7.74e-06	3.5e-05	7.82e-06	4.72e-05	0.000631121
TNIP3	1.15e-05	1.32e-05	5.26e-06	5.95e-06	1.84e-05	1.75e-06	1.08e-05	1.86e-05	7.61e-06	1.49e-05
MAPK9	0.00104827	0.000831512	0.0011298	0.00109869	0.00103677	0.000844973	0.000797509	0.000985571	0.00103157	0.00105224
COL23A1	2.59e-05	3.93e-05	2.91e-05	2.88e-05	1.57e-05	2.11e-05	3.54e-05	6.98e-06	4.53e-05	1.62e-05
BCAR1	0.00561485	0.0040271	0.00569371	0.00468484	0.00707971	0.00421685	0.00471387	0.00309829	0.00668266	0.00412739
FAM160A2	0.00317621	0.00195928	0.00320232	0.00291495	0.0041429	0.00282147	0.00616441	0.00750793	0.00285353	0.00192806
HERPUD1	0.00909032	0.014471	0.0113631	0.0105898	0.0151499	0.00756041	0.008474	0.012701	0.00952643	0.0133423
HOMER3	0.000414175	0.00102027	0.000600235	0.000847775	0.00070393	0.000297373	0.000689811	0.00107067	0.000420802	0.00103387
RAD51	0	0	1.49e-05	1.86e-05	1.91e-05	4.48e-06	7.91e-06	1.36e-05	1.95e-05	1.36e-05
POLQ	0.000120509	3.22e-05	0.000108612	0.000140552	5.89e-05	0.000203301	0.000165687	0.00017327	0.000292122	1.86e-05
PIK3CB	0.000356779	0.000344558	0.000297451	0.000324771	0.000283087	0.000341311	0.000360305	0.000508561	0.000296073	0.000242267
CYBA	0.0110599	0.00491438	0.00584754	0.0092807	0.00922824	0.00591055	0.010959	0.0157505	0.00491687	0.00357162
THOC3	5e-05	7.44e-05	4.9e-05	8.81e-05	7.94e-05	7.82e-05	6.61e-05	5.96e-05	8.2e-05	5.25e-05
HEBP2	0.00441307	0.00447832	0.00580811	0.00539238	0.00548215	0.00446105	0.00538401	0.00506529	0.00548541	0.00433089
MPHOSPH9	0.000293606	0.000395117	0.000313946	0.000345591	0.000288435	0.000284783	0.000349137	0.000479898	0.000354213	0.000263041
PLEKHA5	0.000374135	0.000325848	0.000351276	0.00039264	0.000330953	0.000323975	0.000408961	0.000373346	0.000297767	0.000376236
PRSS8	0.0236243	0.0196257	0.0222438	0.0217255	0.0334887	0.0143683	0.0258917	0.0210951	0.0128203	0.0188158
SIKE1	0.00444228	0.00497598	0.00417132	0.00452792	0.00351981	0.00381543	0.00373842	0.00520036	0.00355776	0.00437767
RRP12	0.000448085	0.000613511	0.000214904	0.000300588	0.000308166	0.000208977	0.000241847	0.000287559	0.000305724	0.000180307
FNIP2	0.000817891	0.000793689	0.00105273	0.000797282	0.000825978	0.000737006	0.000430981	0.00100781	0.000782982	0.000545908
MSMO1	0.00739421	0.0014959	0.00169389	0.00241559	0.00192921	0.00313416	0.00218957	0.00295248	0.00396923	0.00235488
TTC17	0.000697819	0.000706555	0.00110125	0.00113326	0.000988662	0.000695504	0.000827428	0.00101189	0.0006454	0.00107385
ALX4	1.87e-05	5.89e-06	4.63e-05	3.19e-05	6.7e-05	3.16e-05	3.44e-05	4.44e-05	2.61e-05	2.67e-05
FSTL4	1.32e-05	1.92e-05	1.66e-05	8.7e-06	2.42e-05	1.14e-05	5.71e-06	2.04e-06	1.64e-05	8.35e-06
FOXN3	0.000301625	0.000372618	0.000510995	0.000535499	0.000458318	0.000352354	0.000484338	0.000378104	0.000360257	0.000530977
METTL24	9.04e-06	2.61e-06	9.49e-06	2.6e-05	2.91e-06	6.98e-06	5.95e-06	1.51e-05	9.76e-06	1.18e-05
AKR7A2	0.00238013	0.00214862	0.00340902	0.00277118	0.00352019	0.00332204	0.00613762	0.00280361	0.00330013	0.00269836
MRTO4	0.00385402	0.00228532	0.00439042	0.00295007	0.00634859	0.00394061	0.00602767	0.00238361	0.00568169	0.00356969
NNAT	0.00748904	0.0039266	0.00604697	0.00730285	0.00832371	0.0045514	0.0168746	0.0162931	0.00576255	0.00517782
USE1	0.00237947	0.00206942	0.00211542	0.00286144	0.00250549	0.00204995	0.00276699	0.00216021	0.00201048	0.00164141
MCF2L2	1.45e-05	1.17e-06	2.22e-05	3.22e-05	2.16e-05	1.59e-05	2.25e-05	3.46e-05	1.26e-05	1.06e-05
NRIP2	0.0022751	0.000584242	0.00267476	0.00335708	0.00338812	0.00182464	0.00510679	0.00385755	0.00195509	0.0019546
LAMA3	0.000689902	0.000407049	0.00101091	0.000618905	0.000865554	0.000917277	0.00054265	0.000248372	0.00121609	0.000398413
AP5M1	0.00196376	0.00262525	0.00240953	0.00212866	0.00226995	0.00177127	0.00312967	0.00347964	0.00232438	0.0025145
ANAPC4	0.0011463	0.000203423	0.00114989	0.00138437	0.00120214	0.000783164	0.0010561	0.00141565	0.00100403	0.000740169
KCNQ1	0.000185261	0.000447917	0.000372272	0.000246683	0.000384139	3.26e-05	0.000120666	0.000103344	6.45e-05	0.00045967
TRAPPC3	0.00198582	0.00204001	0.00202766	0.00207954	0.00176304	0.00197305	0.00196722	0.00182691	0.00177333	0.00158942
THRAP3	0.00269437	0.00225735	0.00243342	0.00302296	0.00214608	0.00304893	0.00305037	0.00341619	0.00274268	0.00242934
PHPT1	0.0173511	0.00860786	0.0182014	0.0135943	0.0141495	0.0098544	0.0196419	0.0364806	0.0166239	0.0146
ENTPD2	0.00109616	0.000804621	0.0016041	0.00254145	0.000538061	0.00171492	0.00384691	0.00232836	0.00189102	0.000687407
LY75	9.1e-05	0.000147357	6.53e-05	9.14e-05	6.63e-05	7.18e-05	0.000156769	0.000269776	7.65e-05	5.64e-05
ARID4B	0.000565019	0.000506194	0.000451295	0.000575005	0.000564054	0.000454367	0.000505174	0.000669362	0.00044113	0.000497004
OPN3	1.07e-05	1.12e-06	2.31e-05	1.31e-05	2.47e-05	8.35e-06	2.3e-05	3.6e-05	1.81e-05	3.4e-05
SDCCAG8	5.1e-05	9.6e-06	4.46e-05	4.79e-05	4.71e-05	3.72e-05	4.93e-05	5.12e-05	3.96e-05	4.27e-05
PTPRN	0.00152621	0.000160929	0.000283027	0.000225158	0.000410896	0.000251848	7.42e-05	3.39e-05	6.08e-05	0.000515467
HHAT	3.02e-05	7.86e-06	3.24e-05	4.38e-05	3.15e-05	2.08e-05	3.05e-05	4.32e-05	1.08e-05	3.73e-05
KIF1B	0.000758878	0.000624357	0.00069159	0.000717963	0.000769652	0.000607613	0.000957187	0.00088034	0.00055028	0.000506819
FOXC1	0.00150986	0.00149281	0.000814919	0.00100312	0.000831886	0.000799498	0.00340638	0.00101723	0.0010654	0.00158834
TBC1D22A	0.000193061	0.000108037	0.000237864	0.000203235	0.000247723	0.000176486	0.000243648	0.000197422	0.000227526	0.000120736
SYNE2	0.00171633	0.000900844	0.00169209	0.00186219	0.00166646	0.00147064	0.00126717	0.00138144	0.00126803	0.00124846
PLEKHH1	0.00148991	0.00125903	0.00235976	0.0020164	0.00235532	0.00168374	0.00328579	0.0023579	0.00188464	0.00173144
ATP9A	0.00158037	0.0016584	0.00130018	0.00144888	0.00118943	0.00146342	0.00118978	0.00169089	0.00100743	0.000742217
SPO11	0	0	0	0	9.17e-06	0	0	0	0	1.44e-05
CBLN4	0.000189727	0	0	0	8.13e-06	6.98e-06	0	2.12e-05	0	0
CHRDL2	5.33e-05	8.38e-06	1.28e-05	0.000112635	2.24e-05	2.24e-05	3.82e-05	3.65e-05	2.32e-06	8.77e-06
FAM168A	0.000318168	0.000402568	0.000349403	0.000399266	0.000310162	0.000262747	0.00040689	0.000375114	0.000251149	0.000318953
RELT	0.000650618	0.000455814	0.000198427	0.000500009	0.000307888	0.000184938	0.000490283	0.000789015	0.000319662	0.000134918
GALC	0.000266184	0.000290749	0.000256369	0.000310095	0.000225436	0.00018985	0.000526658	0.000358668	0.000142498	0.000305594
NOP58	0.00109534	0.00107304	0.00086945	0.00102912	0.000867266	0.000921387	0.000843578	0.00121548	0.00100133	0.000632861
SZRD1	0.00363387	0.00383161	0.00237168	0.0029181	0.00190879	0.00282333	0.00270739	0.00231341	0.00237696	0.00186145
KCNH2	0.000274129	0.000187381	0.000195159	0.000851063	0.000164462	0.000162964	0.000211561	0.000229221	0.000159455	0.00017159
CUL1	0.000444967	0.000568189	0.000439138	0.000493884	0.000420485	0.000348318	0.000403363	0.000462138	0.000361809	0.000360747
FAM114A2	0.0006626	0.000902357	0.000481728	0.000606313	0.000623488	0.000469571	0.000540253	0.000497777	0.000416737	0.00050673
CYFIP2	0.000251008	0.000504424	0.00113299	0.00055308	0.000629756	5.54e-05	0.000314854	0.000343035	0.00012382	0.00117023
TAB2	0.000380807	0.000341082	0.000557451	0.000545952	0.000427746	0.000403926	0.000447272	0.000600454	0.000446023	0.000635005
GINM1	0.000575399	0.000786486	0.000943554	0.000753448	0.000654211	0.000620815	0.000592379	0.000774269	0.000599718	0.000931503
EIF2AK2	0.00228277	0.00373706	0.00173035	0.00243567	0.00165134	0.00246403	0.00187958	0.00223184	0.00192206	0.00186365
USP36	0.00140474	0.0023375	0.00142831	0.00198876	0.00170083	0.00122521	0.00167489	0.00173639	0.00138334	0.00126096
KMT2C	0.00134266	0.00112969	0.0018004	0.00173903	0.00176248	0.00124362	0.00121279	0.00144007	0.00134358	0.00146096
MCOLN3	0.000228232	5.14e-05	0.000243521	0.000501069	0.000528144	0.000342662	0.000952375	0.000379824	0.000217564	0.000450236
CCDC85A	1.17e-05	0	6.11e-06	5.97e-06	1.07e-05	4.44e-06	6.62e-06	1.93e-05	7.43e-06	2.02e-06
PUM2	0.00183313	0.00212488	0.00198787	0.00216622	0.00202639	0.00170204	0.00196916	0.00234232	0.00151742	0.00162071
MRPL43	0.00121901	0.00136285	0.00146682	0.00128718	0.00119344	0.00125994	0.00170711	0.00171715	0.00114892	0.00137535
ITIH4	2.75e-05	4.75e-05	4.85e-05	7.55e-05	4.94e-05	3.63e-05	8.03e-06	9.18e-06	1.76e-05	2.76e-05
ITIH1	0	0	0	8.77e-06	4.51e-06	1.55e-05	1.03e-05	0	0	1.41e-05
C4orf27	0.000240715	1.37e-05	0.000222585	0.000254124	0.000204015	0.000238009	0.000252912	0.000235573	0.000232296	0.000154262
ZFR	0.00111056	0.00112872	0.00120037	0.00127204	0.00103288	0.000938369	0.0010672	0.00165086	0.00097309	0.0010784
ZNF280C	9.34e-05	0.000120984	9.67e-05	0.000117053	0.000115436	0.000117681	8.98e-05	0.00014118	9.26e-05	0.000151321
NPFFR2	7.28e-07	0	4.83e-07	5.46e-07	5.62e-07	0	6.39e-07	4.38e-06	0	0
PHF21B	1.18e-05	0	5.23e-06	2.22e-05	1.32e-05	1.3e-06	4.04e-06	0	1.89e-06	1.27e-05
TRAF1	0.00122027	0.000463112	0.000773206	0.00127815	0.00109732	0.00046662	0.00151995	0.00133863	0.000450258	0.000866298
RC3H2	0.00230923	0.00357781	0.00195897	0.00210723	0.00198966	0.00161697	0.00178164	0.00222907	0.00154288	0.0014594
IL17RB	0.000599053	0.000335339	0.000551807	0.000766544	0.000703316	0.000728879	0.000695631	0.000990044	0.000866056	0.000297774
TRAF3IP2	0.0010433	0.000611518	0.00110487	0.00110505	0.0010433	0.00106733	0.00112556	0.00106391	0.000922409	0.000838952
GYG2	0.000209958	4.7e-05	0.000164091	0.000212731	0.00018129	0.000201196	0.000268067	0.000144643	0.000112708	0.000162667
DCBLD2	0.000474747	0.000633498	0.000493503	0.000640759	0.000401398	0.000263362	0.000240222	0.000521354	0.000372789	0.000643657
SERPINB3	2.5e-05	0	2.49e-05	9.39e-06	9.65e-06	8.28e-06	0	3.77e-05	3.6e-05	1.51e-05
SOAT1	0.00109855	0.00227579	0.000968275	0.000966746	0.000916732	0.00067365	0.000705438	0.0012736	0.000477444	0.00110277
PKP2	0.000678271	0.00057804	0.000523624	0.000462088	0.000555194	0.000636974	0.00077992	0.00167184	0.000674641	0.000278391
MSH4	1.24e-05	0.000119177	1.98e-05	1.09e-05	1.63e-05	7.71e-06	1.92e-05	1.9e-05	8.37e-06	5.27e-06
F7	1.14e-05	5.9e-05	5.65e-05	3.41e-05	9.65e-05	1.88e-05	0.000184535	0	1.91e-05	3.43e-05
GDI2	0.00243494	0.0022157	0.00190506	0.00220463	0.00157252	0.00255813	0.0026733	0.00251063	0.00213582	0.00143117
PRDM1	0.00159148	0.0032043	0.00179614	0.00221279	0.00263767	0.000996453	0.00169507	0.00325497	0.00164672	0.00178707
ATG5	0.000114443	0.000135492	0.000112283	0.00011461	9.57e-05	9.69e-05	0.000105972	0.000119985	8.75e-05	8.2e-05
TMCC3	0.000253662	0.00021067	0.000338285	0.000336404	0.000370978	0.000402955	0.000490509	0.00105069	0.000289027	0.000171481
PITHD1	0.00369586	0.00718473	0.00391726	0.00409704	0.00275779	0.00435654	0.00453513	0.00427902	0.00451972	0.00255839
MTA3	0.00019618	0.000165625	0.000231836	0.000241065	0.000218276	0.000166585	0.000192788	0.000200412	0.000198061	0.000185799
USP13	0.000153651	0.000154365	6.94e-05	0.00013152	8.51e-05	8.37e-05	6.79e-05	0.000192719	7.87e-05	7.78e-05
ATP11B	0.00219158	0.00275889	0.00302352	0.00227779	0.00245801	0.00176678	0.00122893	0.00173035	0.0016533	0.00243587
LAMC2	0.00133783	0.000980509	0.00059882	0.000433017	0.000765888	0.000853029	0.000231715	0.000550284	0.000584119	0.00015157
CDK14	3.13e-05	6.56e-05	3.08e-05	3.91e-05	4.12e-05	1.22e-05	1.29e-05	2.28e-05	1.45e-05	4.37e-05
SEC61A1	0.0114474	0.0152022	0.00767445	0.00820656	0.00866059	0.00898336	0.00675254	0.00597214	0.00915615	0.00636394
PPP1R12A	0.000600842	0.000528998	0.000607953	0.00082608	0.000507429	0.000656249	0.000567073	0.000805958	0.000577776	0.000471557
RASGRF1	7.77e-06	1.42e-05	1.72e-06	8.25e-06	3.49e-06	3.43e-06	3.97e-06	1.49e-05	2.48e-06	1.56e-06
CAMK2B	8.22e-05	0.00041581	3.3e-05	4.6e-05	7.56e-05	3.34e-05	6.01e-05	3.18e-05	1.18e-05	6.53e-05
CROCC	0.000215738	9.61e-05	0.000217751	0.000302913	0.000293253	0.000127144	0.000218966	0.000198952	0.000149516	0.000140099
POLR3E	0.00195	0.00162033	0.00173128	0.00215114	0.0019836	0.00132635	0.00199043	0.00180355	0.00167979	0.00127046
ATP2B4	0.000964602	0.000970564	0.00108964	0.00162759	0.000761832	0.00115725	0.000620668	0.000693213	0.000933791	0.000578312
ZC3H11A	2.85e-05	8.23e-06	2.65e-05	3.53e-05	3.52e-05	3.02e-05	5.01e-05	3.58e-05	2.12e-05	2.41e-05
RIOK2	0.000638931	0.00110768	0.000811917	0.000720317	0.000831125	0.000743213	0.000683305	0.000891488	0.000763283	0.000607004
YIPF1	0.000406476	0.000199844	0.000447566	0.00047651	0.000407769	0.000348435	0.000378064	0.000474727	0.00031316	0.000461195
NDC1	0.000266437	0.00044836	0.000301981	0.000309734	0.000193062	0.000486309	0.000260074	0.000408544	0.000454112	0.00019354
DGKG	4.52e-05	3.39e-05	0.000120074	0.000281175	5.07e-05	4.15e-05	8.34e-05	7.62e-06	1.44e-05	8.21e-05
FLYWCH1	0.000980887	0.000937481	0.00126602	0.00196475	0.00146832	0.000677783	0.00163419	0.00146446	0.00138635	0.000887431
UNKL	0.000592914	0.000492574	0.000560649	0.000681291	0.000978038	0.000332656	0.00127241	0.000817423	0.000379636	0.0003668
TBXAS1	0.00019523	9.87e-05	0.000101262	0.000103894	8.38e-05	7.42e-05	9.43e-05	0.00011663	9.51e-05	7.44e-05
PARP12	0.00200337	0.00170994	0.00124928	0.00135977	0.00199942	0.00132602	0.00210699	0.00171059	0.000901817	0.000513852
ALDH18A1	0.00193406	0.00136163	0.00194834	0.00182094	0.00176321	0.00219611	0.00365707	0.00281397	0.00201568	0.00133645
TARBP1	0.000734834	0.00083205	0.000813057	0.00108143	0.00103991	0.00052532	0.000878237	0.000972481	0.000517951	0.000607684
PET112	0.000179573	0.000135933	0.000217594	0.000178897	0.00019695	0.000128763	0.000235506	0.000249633	0.00014173	0.000219035
MXD1	0.00745456	0.00301442	0.00341226	0.0032554	0.00722912	0.00604355	0.00390617	0.00918249	0.00450961	0.0016756
CDK17	0.000472107	0.000383276	0.000308796	0.00045227	0.00050406	0.000291409	0.000488307	0.000632089	0.000316363	0.000251533
DNAJC25	0.00035338	0.000144365	0.00021715	0.000265072	0.000272581	0.000416635	0.000439228	0.000472782	0.000308919	0.000248846
SLC2A3	0.00128642	0.00154689	0.000362139	0.000882986	0.000620657	0.000318892	0.000605728	0.00129579	0.000300116	0.000419714
PSD	0.000827721	0.000123862	0.000676156	0.000865875	0.000831732	0.00051529	0.000702661	0.000615054	0.000373334	0.000405085
CTDP1	0.000274406	0.000563133	0.000275382	0.000285191	0.000354474	0.000237065	0.000318105	0.000388134	0.00027164	0.000174276
YBX3	0.00724521	0.00784124	0.00375753	0.00493394	0.00403578	0.00329884	0.00335773	0.00624241	0.00414655	0.00368753
STYK1	0.000863739	0.000111093	0.000612028	0.000323375	0.00111435	0.000481649	0.000272277	0.00073937	0.000798359	0.000417076
WNK1	0.00240297	0.00184233	0.00227485	0.00248486	0.00215116	0.00177465	0.00165894	0.00200797	0.0018641	0.00210629
RPS17P5	0	0	0	0.00015603	0.00016045	0	0.000182501	0.000208721	0.000299256	0.000251106
CCAR1	0.00107123	0.000759453	0.00110948	0.00124312	0.00126735	0.00121628	0.00129686	0.00159507	0.00125725	0.00124877
OGFR	0.0132741	0.00458173	0.00795958	0.0109132	0.0122341	0.00801566	0.0176516	0.00975087	0.00869125	0.00535255
GNA15	0.000610944	9.56e-05	8.95e-05	0.000138173	0.000127878	0.000105667	8.35e-05	0.000150947	7.66e-05	3.34e-05
CREB3L3	1.74e-05	2.01e-05	0.000392312	0.000212192	0.000117494	0.000772	0.0086256	0.000113539	0.00032349	4.73e-05
PIGV	0.00100731	0.000482643	0.00122235	0.00112176	0.00130295	0.000892395	0.00166558	0.0013373	0.000951249	0.000813786
PTPRU	0.000211892	0.000295245	0.000138583	0.000248258	0.000178631	9.37e-05	8.06e-05	0.0001938	9.35e-05	0.000121105
SNRNP40	0.000666562	0.000813483	0.000521734	0.000685997	0.000500117	0.000605325	0.00061875	0.000698514	0.000655667	0.000497078
RIMBP2	7.72e-05	1.37e-05	2.56e-05	3.31e-05	5.34e-05	2.61e-05	4.85e-05	5.41e-05	8.24e-06	5.46e-05
COL11A1	4.01e-06	0	7.24e-07	8.2e-07	1.4e-06	9.64e-07	6.39e-07	4.02e-06	1.4e-06	8.8e-07
QSER1	0.000716903	0.000772523	0.00084818	0.000918162	0.000773921	0.000744392	0.000448642	0.000780212	0.000813629	0.000989501
MPC1	0.00230202	0.00226677	0.00397898	0.00189874	0.00289811	0.00185817	0.00181446	0.00185448	0.00217871	0.0052981
ACAA1	0.000898396	0.000641241	0.00116629	0.000941961	0.00132662	0.000814762	0.00238208	0.00124512	0.00101756	0.000829874
BCAT1	7.83e-05	0.00015968	4.59e-05	6.97e-05	5.2e-05	3.38e-05	2.13e-05	5.67e-05	3.93e-05	2.35e-05
HDAC7	0.00279122	0.00239633	0.00159184	0.0022411	0.00226184	0.00109049	0.00167534	0.00162956	0.00123384	0.00102383
LZTS1	4.54e-05	9.29e-05	4.47e-05	7.03e-05	7.91e-05	3.39e-05	5.78e-05	1.03e-05	3.23e-05	9.37e-05
PRDM6	4.35e-05	2.04e-05	2.08e-05	5.86e-05	1.99e-05	3.68e-05	5.86e-05	6.62e-05	2.43e-05	3.5e-05
WNT8A	0	0	0	0	2.31e-05	0	0	0	0	0
SPAG4	0.00114916	0.00102256	0.00132752	0.00166241	0.00249461	0.000684562	0.00194445	0.00149901	0.00141707	0.000871982
NCKAP1	0.00180879	0.00209997	0.00251807	0.00212916	0.002194	0.0017695	0.00170147	0.00128659	0.00186938	0.00217015
MRPS35	0.000747626	0.000913863	0.000644703	0.000651475	0.000450445	0.00114357	0.000789739	0.000712856	0.000766995	0.000700463
GUCY1B3	0.000149813	5.63e-05	0.000114311	0.000321448	0.000106153	9.8e-05	5.66e-05	0.000104878	8.02e-05	0.000107249
SFSWAP	0.00103419	0.000447209	0.001045	0.00122201	0.001236	0.000805249	0.00133214	0.00129643	0.00105784	0.000836914
TNK2	0.00144467	0.00116588	0.001795	0.00213332	0.00242495	0.00137031	0.0019173	0.00182905	0.00179257	0.0010792
MON2	0.00162845	0.0013772	0.00165622	0.00167191	0.00186145	0.0012443	0.00132482	0.00159587	0.00128423	0.00130138
CDH3	0.000124404	0.000102822	9.09e-06	7.64e-05	1.51e-05	8.43e-06	6.02e-06	3.15e-05	5.17e-06	7.1e-06
ARSF	0	0	0	0	0	0	1.04e-06	0	0	0
GPBP1	0.00131846	0.000517705	0.00116336	0.00125565	0.00115879	0.00101041	0.00106999	0.0013239	0.000872558	0.00100476
DGAT2	0.000533873	0.000299775	0.000404608	0.000418596	0.00038228	0.000418708	0.000438353	8.89e-05	0.000439582	0.000136192
ZNF112	0.000131169	0.000100868	0.000187685	0.000174917	0.000178266	0.000139188	9.86e-05	0.000121171	0.00011582	0.000193533
CS	0.00345215	0.00391735	0.00608224	0.00367175	0.00472026	0.00365789	0.00543112	0.00492649	0.00417833	0.00729824
LTK	0.00538574	0.000485939	0.00600079	0.00465949	0.00495077	0.00460909	0.00493543	0.00334029	0.00477333	0.0013063
MRPS24	0.000177698	0	0.000151435	7.62e-05	0.000195811	0.00013442	0.000289539	0.000229249	0.00030434	0.000306448
ELMO2	0.000556509	0.000580653	0.0004745	0.000456339	0.000467315	0.00035998	0.000378403	0.000430229	0.000331168	0.000354226
WAPAL	0.0011727	0.00128388	0.00110144	0.00116651	0.00105093	0.00104228	0.00124599	0.00129055	0.00104829	0.000853647
VMP1	0.00551978	0.00352839	0.00263784	0.00221785	0.00397148	0.00199645	0.00257817	0.00249068	0.00255564	0.00168968
APPBP2	0.00091621	0.00121789	0.000800485	0.000947173	0.000749173	0.000721112	0.000802956	0.000837529	0.000581592	0.000679121
POLD1	0.000613444	0.000372573	0.000516141	0.000715577	0.000374683	0.000583366	0.000676612	0.000738646	0.00092336	0.000253899
SEZ6	0.000105129	2.65e-05	9.69e-05	0.000173734	0.00015078	3.91e-05	0.00014412	0.000112081	4.33e-05	6.94e-05
EIF4B	0.00670218	0.0114392	0.00788079	0.00957028	0.00560812	0.00808734	0.0136107	0.00912149	0.00655985	0.00706452
SLC6A16	0.000152254	9.88e-05	0.000203412	0.000230198	0.000249563	8.35e-05	0.000175327	0.000138451	6.5e-05	0.000235491
GLTSCR1	0.000604582	0.000258821	0.000470965	0.00069194	0.000644232	0.000436121	0.00118431	0.000695991	0.000639637	0.000627728
SPHK2	0.00346021	0.00151277	0.00336906	0.003218	0.00378925	0.00293766	0.0101932	0.00365789	0.00518414	0.00333631
RPL18	0.034182	0.0385931	0.0270974	0.0351627	0.0257301	0.0337176	0.0432641	0.0308062	0.032485	0.018774
CA11	0.000445048	0.000618363	0.00123359	0.00232166	0.000663173	0.00093059	0.00103829	0.000537911	0.00150852	0.00227112
ISOC2	0.00295831	0.00169054	0.00185891	0.0018051	0.00153523	0.00163474	0.00265108	0.00198802	0.00344037	0.0017037
U2AF2	0.00779142	0.00806153	0.00668666	0.0081414	0.00636236	0.00690884	0.00913262	0.00852426	0.00906565	0.00667291
EPN1	0.0106045	0.0120151	0.0162373	0.0126286	0.0228368	0.00998498	0.016459	0.00875445	0.0134791	0.0137076
MED29	0.00412689	0.0054613	0.00450892	0.00425221	0.00401585	0.00386022	0.00490199	0.00481446	0.00351011	0.00388698
AHRR	8.65e-05	0.000109949	4.31e-05	7.58e-05	4.33e-05	4.93e-05	0.000131259	0.000114013	7.11e-05	1.91e-05
GSC2	0	0	0	0	0	0	0	0	0	0
ZNF275	0.00089346	0.00220412	0.00129681	0.001448	0.0012878	0.000900016	0.0013246	0.0018421	0.00113057	0.00132656
MTMR1	0.000569237	0.000536118	0.000467547	0.000528233	0.000541386	0.000414842	0.000414989	0.00048992	0.000513876	0.000389634
GPC1	0.00130098	0.00183816	0.00129348	0.00144813	0.00087455	0.00102019	0.000848052	0.0013762	0.00145323	0.000599193
ADCK1	0.000103528	3.26e-05	9.11e-05	0.000107779	0.000132611	6.6e-05	0.000153588	9.63e-05	9.12e-05	0.000111343
HAGH	0.000855343	0.00100828	0.00149289	0.00119872	0.00159669	0.000587445	0.00206785	0.00106812	0.000824222	0.00144363
RNF4	0.000449514	0.000381997	0.000444516	0.000398313	0.00046565	0.000397854	0.00055105	0.000429695	0.000452538	0.000273203
CASP8	0.000765979	0.000484063	0.000562515	0.000690415	0.000589638	0.000597866	0.00084724	0.0010848	0.000502737	0.000450097
LIMCH1	0.000205162	6.48e-05	0.000126921	0.000149416	0.000156718	0.000147812	0.000116074	0.000102557	0.000159325	0.000253972
ASUN	0.000546607	0.000362393	0.000714453	0.0007568	0.000449211	0.000566364	0.000640926	0.000604859	0.000451985	0.000542684
TM7SF3	0.00088686	0.00127636	0.00126139	0.00145521	0.000836102	0.00135066	0.000947409	0.00117416	0.00119516	0.000954124
DLX3	0.000178437	0	0	1.22e-05	1.25e-05	1.07e-05	5.69e-05	3.26e-05	7.78e-06	7.83e-05
SPA17	0.000114213	2.47e-05	0.000118286	0.000152603	8.26e-05	8.98e-05	0.000112732	0.000236368	0.000109542	9.05e-05
TSPAN32	0.000224674	0	0.000481392	0.00071331	0.000612607	0.000190211	0.000297973	0.000319812	0.000135305	0.000189225
WISP2	4.96e-05	0.000192951	8.21e-05	7.9e-05	0.000162481	6.56e-05	0.000119584	0.000118115	3.57e-05	0.000134622
DMRT3	0	0	0	0	4.42e-06	0	0	0	0	0
ST3GAL6	0.000502451	0.00037321	0.000328623	0.00035405	0.000400781	9.83e-05	0.000241289	0.000232986	0.00046365	0.00063527
ATP2C2	0.000317719	0.000190899	0.000251655	0.000386362	0.000169982	0.000411222	0.00119811	0.00247584	0.000368812	0.000168803
NGFR	8.58e-05	4.46e-05	2.28e-05	0.000148103	2.65e-05	2.84e-05	0.000199591	0.000129207	1.24e-05	5.18e-05
CDON	2.76e-05	9.08e-07	0.000111668	7.79e-05	0.000110519	4.64e-05	4.35e-05	1.97e-05	8.31e-05	6.08e-05
TAF2	0.000508353	0.000600728	0.000452931	0.000499509	0.000482314	0.000448453	0.000384894	0.000525067	0.000458533	0.000407448
HIPK2	0.00413379	0.00515401	0.00307401	0.00327907	0.00286634	0.00221519	0.00206301	0.0013956	0.00230741	0.00299877
TNPO3	0.000647989	0.000796763	0.000748993	0.000774679	0.000704158	0.000718534	0.000617064	0.000690577	0.000740079	0.000784265
MEF2BNB-MEF2B	3.63e-06	0	3.61e-06	2.73e-06	1.12e-05	2.41e-06	3.19e-06	9.12e-06	1.74e-06	2.19e-06
RFXANK	0.00268735	0.0043661	0.00201991	0.00260868	0.00283838	0.00184269	0.00264288	0.00186818	0.00176884	0.00094355
TMEM161A	0.000525187	0.000282706	0.000644	0.000604051	0.000330836	0.000469286	0.000814047	0.000342538	0.00071149	0.000538897
LPAR2	0.00645168	0.0021899	0.00974708	0.00830309	0.0073469	0.00715628	0.0058581	0.00287362	0.0083096	0.00637052
CTSA	0.00687938	0.00571791	0.00756091	0.00709262	0.00703009	0.00653627	0.00935751	0.0144911	0.00594292	0.00458229
SUGP2	0.00339151	0.0020715	0.00286722	0.00340524	0.00392106	0.00216558	0.00403634	0.00338734	0.00268809	0.00202339
SLC12A2	0.00345924	0.00418473	0.00532691	0.0044054	0.00456225	0.00388152	0.00337021	0.00552497	0.00363322	0.00686404
SNX24	0.000104735	4.04e-05	0.000126467	0.000105206	0.000129963	9.83e-05	0.000120257	8.36e-05	0.000119451	0.000118189
EYA2	8.8e-05	5.78e-05	5.7e-05	0.000108135	6.97e-05	6.51e-05	3.99e-05	8.37e-06	9.27e-05	6.6e-05
CNN2	0.0059934	0.0115822	0.00413886	0.00552299	0.00492636	0.00359005	0.00375345	0.00525193	0.00348865	0.00416593
ABCA7	0.00166522	0.00135722	0.00076888	0.00140118	0.00134088	0.000517	0.00161848	0.00153416	0.00088782	0.0006139
SNCAIP	2.88e-05	1.47e-05	2.97e-05	4.49e-05	2.44e-05	3.92e-05	4.52e-05	3e-05	4.57e-05	3.74e-05
DDX20	0.000928074	0.000841126	0.00062394	0.000939808	0.000669854	0.000583574	0.00102364	0.00131039	0.000759781	0.000616195
BTBD1	0.000776257	0.0010603	0.00072496	0.000810448	0.00066416	0.000743747	0.000882316	0.00116086	0.000796325	0.000648133
FAR2	9.09e-05	6.77e-05	5.76e-05	8.27e-05	7.22e-05	7.97e-05	0.000126586	0.000278476	6.35e-05	4.05e-05
BCAS1	0.0022472	0.000774278	0.00462114	0.00283977	0.00293826	0.00497143	0.00118175	0.00143024	0.00461126	0.0025249
POU1F1	0.000128101	0	2.94e-05	2.59e-05	6.46e-05	1.96e-05	2.59e-05	1.98e-05	3.54e-05	1.78e-05
CHI3L2	0.000216269	1.37e-05	0.000123622	9.97e-05	0.000151515	5.38e-05	0.000154931	0.000109499	7.14e-05	4.31e-05
SBNO2	0.00258121	0.000685738	0.000869759	0.00103669	0.00173725	0.000635639	0.000906086	0.00108087	0.000852222	0.000479972
PMS1	0.0002878	0.000247415	0.000251349	0.000294629	0.000256203	0.000210861	0.000211215	0.000319659	0.000266916	0.000243636
HMG20B	0.00500369	0.00465759	0.00681098	0.00774809	0.00576356	0.00624203	0.00774439	0.0077398	0.0053909	0.00757879
CALCRL	0.000129404	0.000161319	0.000141179	0.000211015	8.99e-05	9.84e-05	4.94e-05	0.000104038	0.000171907	0.000120314
TAF11	0.00127464	0.000211354	0.00189039	0.00190029	0.0015977	0.00129716	0.00171943	0.00221426	0.00145938	0.00111558
ANKS1A	0.000310333	0.000212557	0.000365591	0.000439492	0.000403484	0.000278036	0.000421457	0.000313074	0.000334596	0.000270986
AP3D1	0.00368621	0.0029921	0.00253349	0.00283808	0.00311702	0.00271089	0.00300131	0.00246096	0.00332377	0.0019883
ZNF76	0.000659909	0.000429327	0.000782486	0.00100371	0.000907085	0.000586419	0.0011239	0.00111812	0.000621972	0.00116325
SLC9A3R2	0.0126712	0.00882964	0.0135095	0.016408	0.0117803	0.0155975	0.00797116	0.0122049	0.0151883	0.0124106
NTHL1	0.000778146	9.7e-05	0.00104549	0.00105696	0.00117612	0.00087002	0.0004982	0.000928523	0.000882478	0.0004316
UHRF1BP1	0.000924431	0.000683732	0.000772849	0.000781232	0.00101477	0.00051041	0.000840408	0.00076258	0.000742271	0.000603402
GNAI3	0.00148164	0.00146951	0.00122357	0.00119247	0.00107355	0.00127571	0.00144699	0.00161953	0.00117062	0.000889909
IPO5	0.000971976	0.00140457	0.000838083	0.00108689	0.000766379	0.000753613	0.000668763	0.000873076	0.00083797	0.000695909
OAT	0.0021875	0.00360466	0.00279889	0.00205693	0.00175965	0.00272774	0.0150729	0.00188532	0.00264316	0.00237193
WDR3	0.000800113	0.00120139	0.000891513	0.000984761	0.000634906	0.000593508	0.000619285	0.000627511	0.000533646	0.000591186
PKN2	0.000632586	0.000558181	0.000504926	0.0005593	0.000607788	0.000476942	0.000609728	0.000751527	0.000443288	0.000404007
WDR18	0.00111749	0.000248152	0.000788233	0.000681346	0.000663771	0.00107192	0.000948987	0.00088745	0.00090271	0.000295773
TRAM2	0.000761285	0.000653381	0.00088499	0.00103427	0.000717806	0.000859787	0.00126579	0.00150106	0.000941028	0.000763485
NTN1	0.000188	0.00014618	0.000217187	0.000424773	0.000139731	0.000102774	0.000161606	8.94e-05	0.000123554	0.000107043
GLP2R	1.7e-05	7.54e-05	3.29e-05	3.18e-05	3.83e-05	2.89e-05	0.000315619	0.00033058	5.4e-05	1.46e-05
MCM10	0.000102515	7.29e-05	6e-05	9.23e-05	6.19e-05	0.000158326	0.00012592	9.94e-05	0.000328561	8.25e-06
DGKA	0.00081148	0.000745902	0.000628216	0.00112228	0.00134968	0.00131551	0.0107518	0.00449747	0.00155203	0.000746183
ERBB3	0.0131907	0.0118037	0.0118214	0.0107029	0.0117079	0.0103948	0.0159981	0.0123038	0.00826088	0.00811678
ROPN1	0	0	2.37e-06	2.68e-06	0	2.37e-06	0	2.87e-05	0	0
ANKRD44	0.000141938	0.000130242	0.000129463	0.000186736	0.000160907	7.29e-05	0.000137697	0.000223385	0.000124691	0.000112251
KARS	0.00278348	0.00328914	0.00196955	0.0021599	0.00177687	0.00220238	0.00232283	0.00238367	0.00203676	0.00145318
ADAT1	0.000855641	0.00034878	0.00084858	0.000670776	0.00119594	0.0005557	0.000824087	0.000755277	0.000866927	0.00071838
PDIA5	0.000592539	0.000479738	0.000395588	0.000431619	0.000477288	0.000422313	0.000271912	0.000295401	0.000474359	0.000327604
TBC1D22B	0.000270199	0.000193496	0.000263419	0.000223791	0.00030655	0.000184805	0.000371399	0.000299364	0.00020732	0.000220171
NDUFB4	0.00258452	0.00350175	0.00343524	0.00270798	0.00261592	0.00329465	0.00244754	0.00284033	0.00314772	0.00518347
SPEN	0.0021358	0.0020038	0.00233742	0.0027083	0.00228571	0.0021544	0.00257738	0.00316418	0.00248954	0.00226042
MYLK	0.000496945	0.00028127	0.000381763	0.00103563	0.000263325	0.000378367	0.000323616	0.00102361	0.00038263	0.000315228
ZC3H15	0.00145192	0.00309287	0.00148225	0.00173216	0.00117341	0.00206692	0.00208043	0.00216336	0.00178442	0.00160741
MAP2K4	0.000271175	0.000267545	0.000238591	0.000236967	0.000246865	0.00019589	0.000180553	0.000279698	0.000214867	0.000219346
TMEM206	0.000139522	0.000220331	0.000110094	0.000124591	0.000121715	9.02e-05	0.000115126	0.000163332	0.000113903	9.02e-05
SNAP91	1.4e-05	3.36e-05	3.94e-06	1.3e-05	2.08e-06	3.93e-06	0	4.33e-06	2.59e-07	7.17e-06
SLK	0.00252894	0.00160732	0.00270751	0.00267399	0.0025613	0.00288347	0.00202842	0.0030429	0.00294126	0.00190126
CYB5R4	0.000373105	0.000126847	0.00035039	0.000364713	0.000334449	0.000303627	0.000311498	0.000415364	0.000320179	0.000219987
COL17A1	0.000778916	0.000594813	0.00228993	0.000957133	0.00207122	0.0037555	0.00199448	0.00386282	0.00244095	0.000448649
GSTO2	0.00134951	0.000565808	0.00133785	0.00125875	0.00165466	0.00106878	0.00137552	0.00110685	0.00131571	0.00110496
SEC61A2	0.000405203	0.000181631	0.000324244	0.00041576	0.000291503	0.000230682	0.000362879	0.000549841	0.000310101	0.00043593
PRKCQ	4.48e-05	3.44e-05	1.83e-05	4.15e-05	3.03e-05	1.17e-05	2.72e-05	3.55e-05	1.27e-05	2e-05
TLE2	0.000655309	0.000763705	0.0005118	0.000904354	0.000643927	0.000303735	0.000702711	0.000846146	0.000314255	0.000576444
ASB1	0.00189513	0.00235063	0.00175772	0.0017925	0.00183047	0.00115333	0.00173261	0.00198819	0.00120645	0.00114989
FAM107B	0.0010258	0.00174669	0.000849803	0.000739486	0.000848833	0.000732314	0.000467678	0.000207452	0.000691802	0.000850008
ME1	0.000257032	2.61e-05	0.000253771	0.0002046	0.000162161	0.000418973	0.000150453	5.12e-05	0.000437482	0.00011161
TBC1D1	0.000195878	0.000256253	0.000120333	0.000164336	0.000141089	0.000104353	0.000213773	0.000207162	0.000128791	9.52e-05
CDK13	0.00146018	0.000954832	0.00136906	0.0015002	0.00186021	0.00117392	0.00156399	0.00181192	0.00137989	0.00122422
MTHFD2	0.00155928	0.00156737	0.00072938	0.00092902	0.000714784	0.00119132	0.000945917	0.00106393	0.00111736	0.00039798
SLC9A7	0.000749618	0.000658278	0.000319665	0.000514641	0.00073421	0.000201131	0.000154204	0.000125894	0.000244478	0.000398141
FOXJ2	0.00233558	0.00197451	0.00262362	0.0029691	0.00218536	0.00270105	0.00204264	0.00212001	0.00248936	0.00244295
YBX1	0.00831219	0.0136419	0.0102726	0.0114596	0.00862097	0.0124353	0.0114463	0.0155384	0.0166619	0.0152464
PDE4A	0.000848877	0.00258464	0.00110621	0.00117498	0.00108966	0.000521583	0.000517126	0.000822847	0.000626751	0.00223318
PPP2R5A	0.00123342	0.00163513	0.00162333	0.00133288	0.00157598	0.00102123	0.00097122	0.000987213	0.00123138	0.00137783
CTNNA2	3.88e-06	6.34e-06	2.68e-07	3.56e-06	1.34e-07	1.95e-06	4.06e-07	3.48e-07	1.66e-07	4.89e-07
ELAVL1	0.00109512	0.00186058	0.000879628	0.00102918	0.00079895	0.000898627	0.000812513	0.000990594	0.000998591	0.00072287
TIE1	0.000555086	0.00103329	0.000494797	0.00068917	0.000507896	0.000400349	0.000399687	0.000357237	0.000501177	0.000439025
DIP2B	0.000355412	0.000389125	0.000330912	0.000343996	0.000321314	0.000307452	0.000359682	0.000533021	0.000246411	0.000235703
SMARCD1	0.00266244	0.0036667	0.00228168	0.00236829	0.00224453	0.00179074	0.00292109	0.00324362	0.00191388	0.00188298
KDM4A	0.000599505	0.000363402	0.000670051	0.000777785	0.000612249	0.000665062	0.002061	0.00100515	0.000649062	0.000387703
NFYC	0.000843902	0.000647326	0.000967827	0.000826813	0.000996432	0.000499003	0.00111944	0.00103165	0.000601204	0.000925433
ZMYND12	9.79e-06	8.28e-05	5.41e-05	3.43e-05	3.52e-05	3.67e-05	5.44e-05	3.6e-05	1.72e-05	3.94e-05
SLC9A3	0.000391291	0.00355642	0.00173634	0.000355984	0.00287521	0.000220509	0.00167378	0.000271212	0.000363985	0.00291193
NGEF	0.000207584	0.000140765	0.000252669	0.000238755	0.000242607	0.000225667	0.000631373	0.000333899	0.000238009	8.28e-05
ASPM	0.000223267	0.000145157	0.000439478	0.000435433	0.000137775	0.00091086	0.000468941	0.000422262	0.000440602	5.72e-05
CD84	0.000755796	0.000543924	0.000888002	0.00119997	0.000334835	0.000939261	0.000438851	0.000621295	0.000602312	0.000571902
ELOVL1	0.0156034	0.0122773	0.0143017	0.0135101	0.0107931	0.0136826	0.0114029	0.0103349	0.0162674	0.0110133
SPI1	0.00141005	0.000560003	0.000288667	0.000599803	0.000506652	0.000349695	0.00108679	0.00178381	0.000368055	0.000387841
ZNRD1	0.000352164	0.000438715	0.000196076	0.000422657	0.000206449	0.000279715	0.000210104	0.000155481	0.000209413	8.5e-05
MPPED2	1.17e-05	1.93e-06	6.65e-06	1.95e-05	4.52e-06	4.43e-06	2.94e-06	3.78e-06	3.01e-06	6.06e-06
CLDN18	0.053189	0.0631483	0.0437977	0.0400502	0.0417869	0.0554377	0.00785534	0.000121634	0.0405479	0.029267
ZBTB11	0.00107727	0.00088417	0.00114561	0.00131644	0.00108207	0.001001	0.000869856	0.00122052	0.00105308	0.0011504
ATXN3	0.000912977	0.00102796	0.000895073	0.00113457	0.00101745	0.000703508	0.000853618	0.00133586	0.000663919	0.000990272
GOLGA5	0.000794176	0.0006641	0.000968135	0.000919264	0.000848203	0.00110891	0.000703279	0.000899053	0.000947239	0.000822394
FGFR2	0.000581438	0.000359323	0.000663809	0.000887612	0.000372387	0.00058031	0.000431604	0.000411579	0.000521497	0.000253535
LRRC40	0.000192109	0.000234442	0.000218684	0.000242259	0.000209391	0.000164934	0.00028458	0.000258417	0.00019894	0.000215105
ISOC1	0.00133949	0.00158055	0.00170875	0.00122548	0.00123648	0.00136624	0.00141797	0.00166576	0.00181545	0.00207826
EML1	8.91e-05	0.000117549	9.17e-05	0.000145735	0.000101933	7.1e-05	4.4e-05	3.78e-05	0.000116811	7.3e-05
TRMT11	0.000232888	0.000106914	0.000160301	0.000165635	0.000184746	0.000127597	0.000307175	0.000156701	0.00014175	0.000105779
THUMPD1	0.00114697	0.00189251	0.00126469	0.001373	0.00117741	0.0011145	0.00101955	0.00128501	0.00102459	0.00106188
MSANTD3	0.000375808	0.000914705	0.000516473	0.000506895	0.000340411	0.000513466	0.000332746	0.000394389	0.000510898	0.000520262
KIF26A	0.000281056	0.000398298	0.000399196	0.000457785	0.000236925	0.000357444	0.000227214	0.000519716	0.000777881	0.000324745
ATG2B	0.000776929	0.000956155	0.00111808	0.00117231	0.00124639	0.000641318	0.00109924	0.00101536	0.000592193	0.00088599
ARFGEF1	0.00121244	0.0010106	0.00114462	0.00108747	0.00108604	0.00106661	0.00122744	0.00127649	0.00100158	0.000868456
ACSM2B	2.11e-06	0	0	1.58e-06	0	0	1.85e-06	0	2.02e-06	0
ZFAT	8.28e-05	6.1e-05	6.06e-05	8.23e-05	9.27e-05	4.57e-05	8.68e-05	9.79e-05	5.99e-05	6.86e-05
MTFR1	0.000387413	0.000476206	0.000336175	0.000334267	0.000362832	0.000314002	0.000290004	0.000247073	0.000288785	0.000319055
STAG3	0.00020623	7.56e-05	0.00013925	0.000238547	0.000301799	0.00010461	0.000448119	0.000292028	0.000147885	0.000167522
FECH	0.000347536	0.000517591	0.000367403	0.000366285	0.000357997	0.000244592	0.000316495	0.000441421	0.000204635	0.000292084
MYO9A	0.000369457	0.000295316	0.000329355	0.000372939	0.000363887	0.000209553	0.000202562	0.000388495	0.000256649	0.000258702
DDX3Y	0.00340813	0.00377614	0	0.00415861	0.0032831	0	0.00366625	0.00444207	1.49e-05	0
PFKP	0.00115642	0.000451478	0.000719333	0.000801598	0.00093409	0.000975035	0.00140691	0.000908059	0.00128943	0.000280632
IDI1	0.00825644	0.00360673	0.00305837	0.0032012	0.0035787	0.00353513	0.00285456	0.00360386	0.00509007	0.00384603
SP100	0.000942739	0.000401598	0.000638009	0.000825592	0.000841335	0.00052036	0.000692073	0.000790177	0.000475537	0.000523172
KLF6	0.0182359	0.0400505	0.0167046	0.0177347	0.0168445	0.0141102	0.0181275	0.0355168	0.012195	0.00795809
PPAP2A	0.000261212	0.000225979	0.000289751	0.000324448	0.000258377	0.000146961	0.000386906	0.000279834	0.000282582	0.000209602
NEO1	0.000653915	0.000483851	0.000538137	0.000673881	0.000343394	0.000376013	0.000529184	0.00124829	0.000341293	0.000511211
TRAM1	0.00575142	0.007657	0.00339468	0.00412882	0.00396546	0.00383731	0.00322236	0.00510984	0.00333436	0.004422
PHKA1	0.000119332	0.000135486	0.000124649	0.00013169	0.000181203	7.03e-05	8.22e-05	8.59e-05	9.47e-05	0.000140285
TNFRSF1A	0.00998277	0.0105646	0.00638158	0.00767831	0.00684467	0.00708581	0.0115112	0.00855408	0.00617329	0.00496579
CACNB1	0.000614517	0.000636344	0.000326317	0.000597144	0.000420146	0.000353592	0.000352289	0.00084084	0.000246136	0.000223393
EVI5	0.000238725	0.000272269	0.000322202	0.00029524	0.000318795	0.000297456	0.00022411	0.000243133	0.000334428	0.000235951
STOML1	0.000949118	0.000870862	0.0012296	0.000837338	0.00113976	0.000899493	0.000752289	0.000508646	0.00152321	0.000566369
PKM	0.00918553	0.0108188	0.00619622	0.0059819	0.00607767	0.00699406	0.00709415	0.00684143	0.00811535	0.00721476
DHX29	0.000817377	0.000460984	0.000685672	0.00072168	0.000743392	0.000613953	0.000595932	0.00069145	0.000595455	0.00061149
DNTTIP2	0.00175716	0.00112444	0.00197133	0.00202599	0.00142723	0.00205076	0.00163428	0.00193137	0.00208131	0.00144662
METTL22	0.000811159	0.001002	0.000912815	0.000926306	0.00119769	0.000679142	0.0012242	0.0013029	0.000805565	0.000935372
TP53BP1	0.000590523	0.000439898	0.000574873	0.000684191	0.000544056	0.000436145	0.00054018	0.000752707	0.000321649	0.000422406
TRO	0.000231544	0.000445139	0.000322294	0.000376312	0.000309578	0.000163475	0.000311495	0.000317524	0.000310905	0.000391322
RRP15	0.000599253	0.000933998	0.000336503	0.000490477	0.000272633	0.000291368	0.000318559	0.000493292	0.000271965	0.000393705
RHOA	0.00600685	0.00607837	0.00561119	0.00537132	0.00369363	0.00783944	0.00493917	0.00550208	0.00638089	0.00393976
DHX8	0.000396281	0.000415411	0.000382019	0.000401191	0.000396549	0.00032344	0.000379397	0.00034793	0.00032133	0.000259394
PMS2P4	0.000266774	0.000468271	0.000338274	0.000348016	0.000411555	0.000268704	0.000366352	0.000477178	0.0002948	0.000266037
PRKCZ	0.000377104	0.000100604	0.000271997	0.000287575	0.000350897	0.000228423	0.00103111	0.000509979	0.000265093	0.000183305
ZFY	0.000636408	0.000657579	1.19e-06	0.00056478	0.000533763	0	0.000405796	0.000586416	8.6e-07	0
IARS2	0.00108299	0.000836435	0.00108924	0.00100191	0.00085111	0.00102122	0.0012435	0.00130875	0.000915264	0.000862106
SYT1	5.33e-06	3.32e-06	3.53e-06	4e-06	1.22e-06	9.53e-07	8.84e-07	5.63e-06	1.52e-06	2.43e-06
NAV3	4.96e-06	6.05e-06	3.73e-06	6.51e-06	5.29e-06	3.78e-07	1.76e-06	1.72e-06	1.23e-06	3.11e-06
IDH3G	0.00356739	0.0020965	0.00373588	0.00357515	0.00331847	0.00299474	0.00459731	0.00303633	0.0035374	0.00345453
ROGDI	0.00646769	0.00321598	0.0078516	0.00665616	0.00886427	0.00481488	0.0123797	0.00900332	0.00998348	0.00668009
PDZD4	0.000238488	0.000120353	0.000183763	0.000415922	0.000213852	0.000138122	0.00025632	0.000173494	0.000152966	0.000111561
ATP2B3	1.3e-06	0	3.44e-06	0	0	8.59e-07	1.14e-06	0	1.87e-06	1.57e-06
ROCK1	0.000807876	0.000448177	0.000776347	0.000839305	0.000700757	0.00078341	0.00070565	0.000769434	0.000862217	0.000601634
CBFB	0.000894356	0.000943399	0.000657543	0.000890658	0.000541908	0.000983762	0.000603995	0.000843093	0.00074548	0.000481581
PDK3	0.000343541	0.000245917	0.000284818	0.000357123	0.000153372	0.00029831	0.000579562	0.000374641	0.000129254	0.000217359
HYAL2	0.00407084	0.00872326	0.00358671	0.00378592	0.00479944	0.002804	0.00201811	0.00169367	0.00395991	0.00205759
HDAC4	0.000230639	0.000193383	0.000151128	0.000263369	0.000187881	0.000113504	0.000195	0.00023359	0.000139087	0.000113046
RASSF1	0.00203372	0.0016395	0.00218988	0.00231378	0.00225686	0.00175145	0.00183738	0.00184343	0.00251251	0.00114996
FGFR3	0.00178243	0.00299627	0.00246014	0.00258843	0.00212521	0.00212577	0.00585489	0.00489662	0.0017356	0.00177124
IFI35	0.00257342	0.00102316	0.00134281	0.00174963	0.00172317	0.0016381	0.00191195	0.00152735	0.00133387	0.000740295
HEATR6	0.000379037	0.000429017	0.000532305	0.00046024	0.00036181	0.000304195	0.000313847	0.000527709	0.000259019	0.000283119
COASY	0.0114582	0.00972486	0.00967138	0.00821197	0.00980225	0.00694337	0.011381	0.00701141	0.00945341	0.00990132
PLEKHH3	0.00836346	0.00542048	0.00786105	0.00834367	0.0112626	0.00419655	0.00497368	0.00319028	0.00731945	0.00692216
MEF2A	0.000494905	0.000625822	0.000545365	0.000553274	0.000666221	0.000393981	0.000423886	0.000600076	0.000447788	0.000636007
OTUD5	0.00141574	0.00114689	0.00177646	0.00218329	0.0018931	0.00150887	0.00245359	0.00263554	0.00161355	0.00203793
TFE3	0.00460584	0.00399617	0.00313651	0.00420349	0.0036368	0.00268032	0.00401081	0.00303884	0.00285238	0.00215341
TBC1D25	0.000654552	0.000594735	0.00101313	0.000954538	0.00114517	0.000554263	0.000962482	0.000961331	0.00064532	0.000697462
ACSL4	0.00107804	0.00161567	0.000343911	0.000410721	0.000372702	0.000326488	0.00028375	0.000314399	0.000365975	0.00041476
INPP5A	0.000120274	0.000159008	0.000189365	0.000170871	0.000140622	0.000145303	0.000160553	0.00011031	0.000147747	9.11e-05
GPKOW	0.00144732	0.00286999	0.0013312	0.00162237	0.00144254	0.00139929	0.00189761	0.00132172	0.00151681	0.000814697
GRIPAP1	0.00243801	0.0014848	0.00239841	0.00299456	0.00277739	0.00232045	0.0036223	0.00307132	0.00242507	0.00215185
FTSJ1	0.00200539	0.00342731	0.0016005	0.00160249	0.00155318	0.00144113	0.00140757	0.00126484	0.00172319	0.0010968
PRR11	0.000165171	2.98e-05	0.000216678	0.000192296	9.42e-05	0.000431609	0.000227939	0.00015365	0.000322607	5.61e-05
REEP1	3.96e-05	9.13e-05	6.01e-05	0.000155575	5.05e-05	7.63e-05	7.72e-05	3.15e-05	7.72e-05	0.000119422
ATP11A	0.000772027	0.000629073	0.000349224	0.000527806	0.000274696	0.000435277	0.000710557	0.000271888	0.00034919	0.000168223
POLR1A	0.00102748	0.00124087	0.000801186	0.00086161	0.000844223	0.000659871	0.000734663	0.000871843	0.000714766	0.000550608
LAPTM4A	0.00733536	0.00916678	0.00740459	0.0080519	0.00435399	0.0076024	0.00509036	0.00751384	0.00554785	0.0061548
TTC7A	0.000401128	0.000274078	0.00061173	0.000581136	0.00038901	0.000458504	0.00062912	0.000374886	0.000284736	0.000135432
IP6K2	0.00157677	0.00114164	0.00262085	0.00177351	0.00213061	0.00214618	0.00294132	0.00383773	0.00207765	0.00141929
STON1-GTF2A1L	3.09e-06	0	2.28e-07	3.61e-06	2.65e-07	2.27e-07	1.2e-06	2.07e-06	1.32e-06	4.14e-07
SRBD1	0.000173499	0.000149004	0.000159694	0.000167367	0.000176199	0.000154706	0.000116659	0.000165349	0.00018675	0.000172403
KIF2A	0.000185743	0.000133538	0.000125543	0.000145647	0.000116145	0.000120517	0.000168107	0.000284161	0.000137036	0.000118968
RASGRP2	0.000607161	0.000674025	0.000432701	0.00118824	0.000588062	0.000268926	0.000688908	0.00126886	0.000398437	0.000358211
PSME4	0.00162544	0.0014597	0.0011147	0.0011687	0.00120303	0.000950968	0.000697749	0.00086562	0.000879488	0.000708308
IFT80	0.00018722	0.000148983	0.00016847	0.000167544	0.000150354	0.000137253	0.000124235	0.000168836	0.00013382	0.000140898
SIRT2	0.001939	0.00310284	0.00253356	0.00243502	0.00268482	0.00159638	0.00292831	0.00192967	0.00206168	0.00491168
ERLEC1	0.0022354	0.00264613	0.00255365	0.00255216	0.0017099	0.00320258	0.00187477	0.00264406	0.00253368	0.00216784
PPP2R5B	0.00148105	0.000819561	0.000902086	0.00129861	0.00123505	0.00068555	0.000913109	0.00114471	0.000820618	0.000803348
PYGM	0.000213051	0	0.000125077	0.00049313	0.000140861	0.000116843	7.48e-05	0.000158807	0.000108007	0.000139618
PAGE1	0	0	0	0	0	0	0	0	0	0
PITX1	0.00437774	0.00441502	0.0039244	0.0103089	0.00218661	0.00456017	0.009938	0.00495678	0.00495586	0.00327769
TRPC7	9.45e-06	0	4.05e-06	5.01e-06	8.58e-07	8.1e-06	3.37e-05	2.46e-05	1.07e-06	6.71e-07
MAST4	0.00019554	0.000212776	0.000191379	0.000150775	0.000161767	7.09e-05	0.000183351	0.000119592	9.18e-05	0.000218224
GPR116	0.000157037	0.000462385	0.00015668	0.00019901	0.000269676	0.000124183	0.000158083	0.000112789	0.000239398	0.00027039
SDK2	3.39e-05	6.68e-05	4.78e-05	6.29e-05	2.68e-05	3.89e-05	1.51e-05	5.27e-05	7.05e-05	6.37e-05
ADAM7	0	0	0	7.38e-07	0	0	0	0	0	0
NUP133	0.000407875	0.000259625	0.000411295	0.000445866	0.000327086	0.000342402	0.000331671	0.000365596	0.000316653	0.000267206
NUCKS1	0.0070473	0.00946643	0.00712805	0.00950604	0.00513435	0.00830438	0.00531449	0.00820305	0.00697587	0.00650194
VPS35	0.00320525	0.00243947	0.00437511	0.003498	0.00299464	0.00534078	0.00390011	0.00264878	0.00456991	0.00227139
DNAJA2	0.00235703	0.00368868	0.00284138	0.00306734	0.00221505	0.00296816	0.00322895	0.00304741	0.00271013	0.00308387
BCL3	0.0127206	0.00573787	0.00352908	0.00429228	0.00541943	0.00320168	0.00831932	0.00678135	0.00461958	0.003545
KCNAB2	0.000147367	0.000334632	0.000113021	0.000215873	0.000151761	7.56e-05	0.000193603	0.000436642	0.00010471	8.94e-05
ABCC9	6.01e-05	7.94e-05	5.88e-05	0.000143524	4.5e-05	2.63e-05	8.75e-05	4.04e-05	5.79e-05	5.49e-05
GAL	5.72e-05	0.000171648	1.52e-05	1.72e-05	8.83e-06	9.09e-05	4.02e-05	2.3e-05	9.88e-05	5.53e-05
CLEC2D	0.000318216	0.00018353	0.000431579	0.000870323	0.000483363	0.000277054	0.000384426	0.000943172	0.000284073	0.00036346
FUNDC1	0.000288585	0.00103899	0.000611521	0.0003903	0.00030692	0.000460168	0.00028772	0.000241308	0.0003984	0.000760089
MAOB	0.000240454	0.000195586	0.000337651	0.000320712	0.00011557	0.00024478	0.000906704	3.59e-05	0.000193118	0.000283213
RORA	7.94e-05	5.71e-05	8.37e-05	0.000119718	0.000102929	4.1e-05	9.05e-05	0.0001402	5.71e-05	9.82e-05
DRD4	0.000446494	0	4.93e-05	0.000316311	0.000114802	0.000229859	8.71e-05	0.00014934	0.000130849	0
TGFBR3	0.000134862	0.000254948	9.34e-05	0.000236604	6.18e-05	8.6e-05	8.41e-05	0.000110513	7.81e-05	6.38e-05
PLA2G10	0.000130105	0	0.000215593	0.000157871	0.000183004	0.000309005	0.00011415	0.000168946	0.00026425	7.85e-05
HES2	0	4.78e-05	1.83e-05	0	1.07e-05	1.37e-05	0.000212188	0.00159471	6.63e-06	8.34e-06
ATP1B3	0.000287297	0.00174999	0.000228291	0.000225585	0.00016977	0.00017904	0.00102595	0.00270071	0.00032389	0.000202819
NEDD4	9.74e-05	0.000162149	0.000130849	0.000112296	0.000109214	8.43e-05	0.000130012	0.000158875	0.000126063	0.000147642
PIGB	0.000593046	0.000857087	0.000648516	0.000635249	0.000989656	0.00044752	0.000558785	0.000801147	0.000445961	0.000679701
MAPK6	0.000771201	0.000464272	0.000528698	0.000545977	0.000491192	0.000677203	0.000534211	0.000608013	0.00051565	0.000396331
GNB5	0.000275303	0.000162621	0.000206024	0.000268958	0.000199512	0.000101398	0.000171417	0.000211638	9.9e-05	0.000372544
RAB27A	0.00156204	0.000968585	0.00169726	0.00129636	0.00156079	0.00207458	0.000690678	0.000550009	0.0018554	0.00111134
CECR5	0.000798566	0.00104771	0.000953568	0.000973962	0.000855786	0.000522515	0.00166066	0.00095727	0.000742522	0.000629185
UFD1L	0.00178536	0.00162952	0.00141891	0.00137172	0.00178049	0.00122188	0.00142447	0.00139722	0.00165139	0.00131478
LRP6	0.00109059	0.000731503	0.000891971	0.00121383	0.000644437	0.000810926	0.000857959	0.000877135	0.000651254	0.00080955
GUCY2C	6.05e-05	5.93e-05	7.49e-05	8.55e-05	8.87e-05	6.14e-05	0.00141119	0.00114139	3.53e-05	5.6e-05
SCT	0.000118905	0	0.000472879	8.92e-05	0.000275153	0.000157405	0.0086588	0.000477243	0.000399148	0.00014354
PHRF1	0.00122953	0.00138546	0.00102852	0.00123149	0.00136139	0.00091418	0.00148822	0.00113627	0.00126673	0.000514777
IKBKAP	0.0009267	0.00119211	0.000673222	0.000878202	0.000731484	0.000576358	0.000588879	0.000742361	0.000506581	0.000538631
NUCB2	0.000653634	0.000753271	0.0002734	0.000424475	0.000359605	0.000619916	0.000236722	0.00027193	0.00050553	0.000459021
PFN2	0.000504704	0.00044004	0.000285528	0.000454742	0.00023039	0.000159854	0.000201513	0.000479722	0.000214615	0.000355804
PTPN3	0.000590603	0.000569169	0.000698886	0.00053503	0.000755907	0.00058478	0.00065059	0.00055597	0.000674188	0.000491672
SPTB	3.8e-05	4.46e-05	3.86e-05	6.04e-05	4.15e-05	2.68e-05	3e-05	8.07e-05	3.31e-05	4.21e-05
DAPP1	0.000673204	0.000150179	0.000165227	0.00018222	0.000355168	9.56e-05	0.000130945	0.000301109	9.82e-05	5.94e-05
FGF10	2.85e-05	4.53e-06	3e-05	5.45e-05	8.34e-06	3.9e-05	7.76e-06	6.9e-06	1.98e-05	1.42e-05
SLC44A1	0.000967364	0.00059331	0.00112433	0.000922129	0.000787132	0.00144246	0.000824678	0.0018182	0.000960984	0.000519015
TMEM260	0.000198277	0.000300935	0.000242442	0.000214092	0.000210497	0.000172683	0.000283374	0.000311521	0.000145379	0.000178258
SMG6	0.000262034	0.000170543	0.000285484	0.000334011	0.00036355	0.000252923	0.000311202	0.000325266	0.000258475	0.000178481
EXOC5	0.000996133	0.00212129	0.00099613	0.00094745	0.000808411	0.000854847	0.000800238	0.00115455	0.000878348	0.000939931
CLTCL1	6.94e-05	0.000254048	9.95e-05	7.47e-05	0.000107051	2.85e-05	4.5e-05	9.16e-05	4.67e-05	5.37e-05
FGF22	0.000150775	0	0.000174891	0.000381704	0.000566968	0.00018712	0.000248034	0.00030258	0.000307294	0.000386778
FSTL3	0.00317747	0.00287383	0.00109294	0.00298833	0.00194962	0.000756816	0.00172125	0.00107485	0.000836915	0.00082818
DGCR2	0.00112884	0.000988197	0.00116695	0.00115553	0.0011534	0.00103005	0.00127486	0.00120072	0.00104734	0.000729392
RNF126	0.00198872	0.00220097	0.00196657	0.00214086	0.00235905	0.00183218	0.00283889	0.00230292	0.00291779	0.00147289
MNT	0.00445188	0.0039616	0.00370087	0.00476896	0.00404268	0.00325219	0.0047115	0.00414836	0.00378429	0.00305558
ZXDC	0.00182497	0.00092002	0.00211175	0.00210808	0.00228879	0.00132055	0.00247154	0.00208172	0.00198238	0.00150695
JMJD6	0.00241246	0.0022164	0.00180796	0.00213696	0.00228166	0.00155266	0.00248355	0.00233554	0.00197661	0.00146345
POLB	0.00041627	0.000368906	0.00037013	0.000312247	0.00044248	0.000282248	0.000391944	0.000486458	0.000264136	0.000517834
ST6GALNAC1	0.00331949	0.00914249	0.00437107	0.00375825	0.00377229	0.00499353	0.00308372	0.00766802	0.00457556	0.00365365
WIPI1	0.000752484	0.000838604	0.000377528	0.000456765	0.000635796	0.000220682	0.000257987	0.000952529	0.0003764	0.000349379
FRMPD1	8.83e-07	5.09e-06	0	6.62e-06	4.77e-06	0	2.32e-06	1.77e-06	4.23e-07	2.13e-06
GBA2	0.00854683	0.0106328	0.0086474	0.00837852	0.0122133	0.00683115	0.0129124	0.00927694	0.010332	0.00582844
NDST1	0.00110279	0.00182243	0.00173865	0.00167285	0.00156057	0.00100318	0.00170425	0.00117697	0.000865336	0.00162068
ASNS	0.000273579	7.65e-05	0.000326953	0.000366896	0.000361303	0.000117977	0.000170929	0.000332743	0.000258415	0.000225177
AP3M2	0.00108046	0.001069	0.000919918	0.00115974	0.000910135	0.000807913	0.00096779	0.00122931	0.000791298	0.000605769
CNGB1	6.68e-06	0	0	0	7.36e-07	0	0	0	4.57e-07	1.15e-06
ST6GALNAC2	0.000262883	6.79e-05	0.000364096	0.000409097	0.000335943	0.000371376	0.000179008	8.27e-05	0.000329278	0.000113677
CHAT	1.51e-06	0	0	0	0	0	6.63e-06	1.37e-05	0	0
PABPC1	0.0142119	0.0114779	0.0125221	0.0173142	0.00805674	0.017879	0.0187256	0.0175006	0.0160451	0.0109789
TESK2	4.83e-05	5.64e-05	6.06e-05	6.68e-05	0.000146317	5.36e-05	0.000223919	0.000217445	7.39e-05	4.51e-05
C16orf80	0.000549742	0.000781878	0.000604947	0.000480425	0.000448748	0.000409797	0.000519786	0.000599819	0.000514462	0.000592764
CSNK2A2	0.00156359	0.00232343	0.00173059	0.00164105	0.0018589	0.00146487	0.00184892	0.00189163	0.00137586	0.00144311
PTPN21	0.000730921	0.000557682	0.000859183	0.000944478	0.000991053	0.000682224	0.000656314	0.000844193	0.000840231	0.000711168
EIF2B3	0.000115615	0.00012404	0.000102177	0.000128687	9.97e-05	7.24e-05	7.8e-05	0.000108526	6.74e-05	7.05e-05
CAMK2A	4.78e-06	5.52e-06	7.13e-06	9.87e-06	1.29e-05	9.5e-06	1.89e-05	0.000104387	8.03e-06	4.33e-06
TCOF1	0.00146393	0.0013683	0.00124513	0.0014939	0.00131435	0.00108189	0.00140971	0.0016003	0.00176935	0.000965035
CDC42	0.000497643	0.000288224	0.00038413	0.000390611	0.00057174	0.000257117	0.00056373	0.000467739	0.000355452	0.000281362
OSBPL3	0.000353103	0.00025641	0.000257087	0.000262807	0.000335521	0.000356631	0.000391264	0.000357063	0.00033647	0.000165093
EPHA8	4.23e-06	2.44e-06	7.01e-06	9.52e-06	0	8.4e-06	3.53e-05	1.49e-05	4.06e-06	3.83e-05
SLC12A3	8.36e-06	0	2.44e-05	1.25e-05	2.32e-05	3.32e-06	5.87e-06	1.34e-05	5.61e-06	8.07e-05
RAD18	8.09e-05	0.000169004	7.39e-05	9.44e-05	7.04e-05	9.43e-05	0.000244477	0.000122663	0.000115522	5.37e-05
ATP2B1	0.000580921	0.000537197	0.00100011	0.000925451	0.000529422	0.000980222	0.00142367	0.00121976	0.000682728	0.000502358
TRPM5	3.2e-05	3.69e-05	6.97e-05	4.11e-05	6.7e-05	3.02e-05	0.000328699	0.000353	2.41e-05	1.65e-05
NCK2	0.000247672	0.000326873	0.000330581	0.000496973	0.000219022	0.000253215	0.000627034	0.000398084	0.000326419	0.000220305
MAP4K4	0.000928597	0.000744359	0.000581178	0.000651287	0.00052483	0.000611802	0.000436269	0.00055262	0.000691155	0.00047474
MGAT4A	0.000575133	0.000759304	0.000496429	0.000540256	0.000624932	0.000339659	0.00152375	0.00179196	0.000384897	0.000475329
RPL31	0.00525783	0.00655932	0.00500124	0.00623745	0.00447409	0.00545623	0.00526872	0.00560695	0.0043115	0.00440088
WDR1	0.00660234	0.00684568	0.00559438	0.005565	0.00546517	0.00572198	0.00651261	0.00614442	0.00562346	0.00405108
SNX13	0.000927791	0.000744116	0.000785101	0.000823595	0.000767117	0.000621211	0.000717282	0.00119533	0.00062848	0.000725517
MS4A12	1.73e-05	6.66e-06	0	2.17e-05	9.81e-05	7.65e-06	3.04e-05	0.0076473	2.77e-06	0
ARHGAP10	0.000176915	0.000139295	0.000189072	0.000192348	0.000191089	9.8e-05	8.57e-05	7.65e-05	0.000128809	0.00013738
RPS6KA2	0.000244739	0.000265409	0.00018841	0.000175021	0.000177877	0.000120169	8.08e-05	8.22e-05	0.000176334	0.000115752
ING3	0.000604556	0.000321002	0.000595773	0.000719812	0.000565021	0.000503896	0.000474287	0.000651555	0.000541484	0.000536738
VASH1	0.00128458	0.000318857	0.000851452	0.00158562	0.00096578	0.000748011	0.0018796	0.00167647	0.000990315	0.000760638
LMCD1	0.000328356	0.000475117	0.000216105	0.000296781	0.000175416	0.000165115	0.000156769	0.00012923	0.000171931	0.000184887
WBSCR22	0.00198877	0.0014867	0.00172634	0.00209424	0.00140424	0.00151887	0.00202674	0.00200323	0.00163416	0.00170826
SEL1L	0.00313712	0.00466395	0.0031087	0.00317154	0.00268708	0.00269516	0.00307306	0.00443751	0.00216182	0.0030441
TRIP13	0.00018381	8.77e-05	0.000102929	0.000156894	0.000100226	0.000209764	0.000122341	0.000152638	0.000338908	3.06e-05
ATP6AP1	0.0070228	0.00962426	0.00901086	0.00792594	0.00704054	0.00673089	0.0094873	0.00948191	0.00594258	0.00908706
TCF3	0.00156362	0.00135497	0.00149891	0.0020672	0.00194032	0.00140107	0.00239047	0.00268684	0.00180336	0.00127647
TRIB2	0.00473992	0.00439814	0.00468765	0.00459972	0.00628395	0.00191666	0.00317574	0.000949907	0.00201699	0.00497853
DAZAP1	0.0100202	0.00609517	0.00622857	0.00787309	0.007836	0.00718838	0.0113565	0.0103596	0.00962057	0.00496499
MBD3	0.00339434	0.00198309	0.00239595	0.0029826	0.00291407	0.00171275	0.00390631	0.00268936	0.00283696	0.00137828
PRLH	0	0	0	0	0	0	0.000123591	0	6.76e-05	0
HLTF	0.0004291	0.000617838	0.000488285	0.000669626	0.000531201	0.000485614	0.000331721	0.000426049	0.000388528	0.00056147
FAM50A	0.00588783	0.00359025	0.0060946	0.00733489	0.00532188	0.00673843	0.00665634	0.00586889	0.00793571	0.0057926
FAM3A	0.0034341	0.00123	0.00402928	0.00358994	0.00455301	0.00340675	0.00479569	0.00366488	0.0042117	0.0031624
CPSF1	0.00861307	0.0088386	0.00716755	0.00612193	0.00966988	0.00421315	0.0138142	0.00551749	0.00710483	0.00378496
MYO3B	8.87e-07	1.02e-06	1.41e-06	1.33e-06	1.1e-06	0	6.23e-07	8.9e-07	3.4e-07	1.71e-06
CYBRD1	0.00161837	0.00232395	0.00237214	0.00334633	0.00138846	0.00127107	0.0100966	0.00159312	0.00129651	0.00220713
CDH19	1.56e-05	7.11e-05	3.21e-05	7.7e-05	1.65e-05	1.58e-05	3.75e-05	3.63e-05	5.12e-06	1.29e-05
PDCD2	0.00356768	0.00413606	0.00410248	0.00439941	0.00373875	0.00342288	0.00386527	0.00388722	0.00394887	0.00368691
SLC6A15	9.38e-06	0	6.22e-06	7.04e-06	2.41e-06	0	0	0	0	7.55e-06
RDH11	0.00236441	0.00152032	0.00131633	0.00136608	0.000923922	0.00194814	0.000980579	0.00125997	0.00178727	0.00134382
PRKACA	0.00233172	0.00206808	0.00223856	0.00254055	0.00196681	0.0020295	0.00257761	0.00267438	0.00227789	0.00298517
LPHN1	0.00158908	0.00161076	0.00177148	0.0021536	0.00189728	0.00129055	0.00182251	0.00113956	0.00150673	0.00143217
SPP2	0	0	0	0	0	0	0	0	0	0
ACTN1	0.00188943	0.00219613	0.000718378	0.00153005	0.00082794	0.000916402	0.000627112	0.00114721	0.000879092	0.000663884
ZFYVE26	0.000809442	0.000665509	0.000773645	0.00084918	0.00110088	0.00051818	0.0008284	0.000909328	0.00056519	0.000447905
RPS6KA6	0.000124153	0.000130396	0.000120406	0.000113224	0.000109375	3.59e-05	0.000149632	0.000150149	2.95e-05	7.1e-05
EPN2	0.000539001	0.000436261	0.000377653	0.00044993	0.000434635	0.000308176	0.000365563	0.000394934	0.000292675	0.00027681
PTPN18	0.00744846	0.00540065	0.00754872	0.00762953	0.00539536	0.00679586	0.00839943	0.0137569	0.00880322	0.0058206
LIMS2	0.00100449	0.00100568	0.000928248	0.00161668	0.000633397	0.000668743	0.000930934	0.00077111	0.0010953	0.000963021
ASIC4	4.82e-05	1.19e-05	4.79e-05	4.65e-05	8.23e-05	2.05e-05	2.11e-05	7.25e-05	4.29e-05	3.74e-05
SPEG	0.000352301	0.000332489	0.000133563	0.00124324	0.000242927	0.000219054	0.000306754	0.000232991	0.000107511	0.000138542
LNX1	7.52e-05	5.32e-05	0.00013281	9.89e-05	0.000193397	9.12e-05	0.000112903	7.79e-05	0.000101454	0.000124107
ALDH3A2	0.00429307	0.00276437	0.00618442	0.00514724	0.00324942	0.00793508	0.00442965	0.00233263	0.00533015	0.00230681
TFRC	0.00243949	0.00254585	0.00321147	0.00155049	0.00199331	0.00266092	0.0033543	0.00362154	0.00449493	0.00201405
SREBF1	0.00427709	0.00194553	0.00255231	0.00401034	0.00375573	0.00345869	0.010233	0.00375204	0.00300185	0.00264308
TRPC5	4.12e-06	1.2e-05	5.46e-06	4.74e-06	1.19e-05	3.63e-06	3.85e-06	6.61e-06	2.9e-06	5.96e-06
AFF4	0.00361452	0.00307277	0.00337498	0.0029552	0.0034555	0.00303309	0.002232	0.00274229	0.00313687	0.00286839
UBE2D1	0.000683851	0.000491303	0.000294863	0.000323041	0.000281085	0.000372761	0.00031764	0.00079778	0.000267801	0.000299934
MPP5	0.000646282	0.000443369	0.000667147	0.000725494	0.000643309	0.000658519	0.00130345	0.000886178	0.000544407	0.000722988
RHOBTB1	0.000507312	0.000885537	0.000381321	0.00062974	0.000561994	0.000291214	0.000388265	0.00012163	0.000334629	0.000411892
SMC1A	0.00170613	0.00215496	0.00245581	0.0023491	0.00156607	0.00345476	0.00264672	0.00234499	0.00424886	0.0024383
HSD17B10	0.0046203	0.00840175	0.0041073	0.00346572	0.00287208	0.00465919	0.00524595	0.00354524	0.00413159	0.00262473
MARK2	0.00224536	0.00190864	0.00161516	0.0018023	0.00173378	0.00175669	0.0020514	0.00232137	0.00207075	0.00148712
HMMR	0.000165362	6.77e-05	0.000282856	0.000248079	9.88e-05	0.000632001	0.000210605	0.000248891	0.000450219	5.47e-05
CHFR	0.00118926	0.000463819	0.00100835	0.000997187	0.00128837	0.000851927	0.0011492	0.000957063	0.00118179	0.000656864
TRHDE	1.74e-06	1.61e-05	4.23e-06	7.73e-06	2.24e-06	5.09e-06	4.65e-05	3.63e-05	4.59e-06	2.8e-06
P4HA2	0.000308444	0.000115135	0.000267894	0.000322194	0.000203841	0.000294053	0.000282103	0.000288974	0.000256596	0.000151112
FCGR2B	0.000120109	3.15e-05	0.000336538	0.000327616	0.000248461	0.000303543	0.000148489	0.000717635	0.00023563	0.000204308
NFATC3	0.000149978	0.00018381	0.000243087	0.000220604	0.000285148	8.76e-05	0.000352094	0.000321555	0.000128393	0.000210754
TRNT1	0.00107049	0.000619435	0.00123175	0.00118459	0.00130263	0.00079975	0.000874113	0.00137192	0.0010301	0.00111314
ACADVL	0.0347452	0.0389396	0.0592417	0.0444872	0.0631151	0.0310579	0.073968	0.0381792	0.0466829	0.0354716
STK10	0.000451327	0.000511257	0.000426482	0.000501738	0.000479352	0.000371116	0.000397501	0.000581761	0.000464225	0.000359031
FBXW11	0.00107599	0.00153211	0.00070779	0.000777393	0.000791776	0.000581478	0.000603121	0.00057929	0.000547563	0.000801011
ACAP1	0.00298454	0.00171805	0.00207208	0.00306285	0.00336366	0.0013607	0.00330422	0.00357436	0.00158876	0.00186639
CRMP1	0.00011037	7.41e-06	7.97e-05	0.000142362	9.82e-05	6.03e-05	5.43e-05	6.33e-05	4.82e-05	6.91e-05
EVC	0.000224977	0.000158167	0.000345589	0.000516124	0.000297039	0.000201628	0.000216837	0.000257877	0.000211839	0.000276544
DERL2	0.00310675	0.00374678	0.00214579	0.00235488	0.00242998	0.00184747	0.00181398	0.00282255	0.00187601	0.00195074
SIDT1	0.000637027	0.000267019	0.000320717	0.000434102	0.000553131	0.000307018	0.000338245	0.0012461	0.000215761	0.000239527
NDE1	0.000117179	8.46e-05	0.0001	8.1e-05	0.000102176	8.84e-05	0.000101915	0.000118601	7.53e-05	3.44e-05
MRVI1	0.000703769	0.000567041	0.000535171	0.00116979	0.000306268	0.000401395	0.000185546	0.000347113	0.000458052	0.000328841
TMEM38A	0.000867048	0.000476414	0.00146976	0.00109861	0.000924121	0.00126024	0.000426619	0.000120508	0.00112517	0.000459693
AP1M1	0.000506255	0.000818352	0.000667635	0.000589985	0.000471575	0.000322334	0.000816106	0.000432402	0.000482192	0.000435624
PVR	0.00265726	0.00218162	0.00193715	0.00200286	0.00271642	0.00183247	0.00311603	0.00259335	0.0020397	0.00102278
XRCC1	0.000350555	0.000219138	0.000437731	0.00053439	0.000343673	0.00039071	0.000392889	0.000356291	0.000469622	0.000270292
SCARB1	0.000309639	0.000162432	0.000172887	0.000198053	0.000183297	0.000209715	0.00106701	0.000735395	0.00022983	0.000163231
CYP2W1	0.000709774	0.00053065	0.00088864	0.00113383	0.00075026	0.000635095	0.000807243	0.00155628	0.000214309	0.000206273
MCM2	0.000559436	0.00110912	0.000475099	0.000747478	0.000391069	0.000902579	0.000555251	0.000564855	0.00153758	8.86e-05
MOV10L1	3.54e-06	0	7.03e-06	2.12e-05	6.37e-06	4.68e-06	8.27e-06	9.46e-06	1.36e-05	2.85e-06
PANX2	0.000407233	0.000142964	4.11e-05	9.96e-05	0.00026632	6.45e-05	0.000116508	8.88e-05	5.52e-05	0.00018168
SELO	0.00168435	0.00156722	0.00186859	0.00175966	0.00255921	0.00120244	0.00238411	0.00150118	0.00211573	0.00140059
TP63	2.55e-06	5.51e-06	1.9e-06	3.58e-06	9.83e-07	2.11e-07	1.12e-06	7.03e-06	2.44e-06	3.84e-06
ALPK1	0.000471499	0.000175903	0.000287877	0.000347612	0.000389463	0.000269997	0.000307776	0.000470946	0.000231794	0.000202305
LLGL2	0.00558344	0.00286761	0.00492663	0.0048292	0.00657356	0.00480905	0.0058263	0.00518224	0.00568393	0.00263411
PDE8A	0.000495569	0.000246744	0.000420761	0.000418946	0.000472373	0.000290235	0.000577075	0.000912093	0.000415698	0.000305239
CLCN4	0.00013111	0.000286739	9.87e-05	8.03e-05	7.12e-05	3.89e-05	4.05e-05	8.84e-05	3.12e-05	0.000148144
NLE1	0.000767822	0.000583249	0.000405491	0.000608726	0.000346691	0.000442109	0.000701045	0.000476047	0.000466999	0.000233609
SDHA	0.00293655	0.0023843	0.00475079	0.00327767	0.00402594	0.00256293	0.00729279	0.00414818	0.00311626	0.00353432
SMARCE1	0.00139908	0.00143814	0.0012302	0.00142939	0.00155184	0.000947144	0.00181173	0.00197962	0.00110576	0.00145377
FNDC8	0	0	6.13e-06	0	0	0	0	1.86e-05	0	0
GSDMB	0.0126277	0.00197754	0.00714539	0.00861899	0.0135023	0.00771192	0.0141605	0.00993738	0.0063031	0.0052443
KDM5A	0.00132266	0.000925408	0.00137766	0.00145277	0.00131532	0.00107998	0.00137175	0.00192705	0.00106766	0.00103112
ADAM11	1.86e-05	0.000261097	7.13e-05	0.000122471	4.29e-05	4.18e-05	2.28e-05	5.96e-05	4.09e-05	9.41e-05
PPP2R3A	0.000367971	0.000474827	0.000666724	0.000448877	0.000612828	0.00023218	0.000206262	0.000282515	0.000297667	0.000788581
FERMT2	0.000368293	0.000362227	0.0002677	0.000517151	0.000267616	0.000183123	0.00014049	0.000174956	0.000252979	0.00028888
ABCB11	5.12e-06	3.63e-05	1.94e-06	2.19e-06	2.82e-06	0	0	4.4e-06	1.75e-06	3.53e-06
DHRS9	0.000758159	3.11e-05	0.00013055	0.00010524	0.000476589	0.000187514	4.97e-05	0.000636213	2.72e-05	3.58e-05
CD5L	7.54e-06	0	8.33e-07	9.43e-07	9.7e-07	0	1.1e-06	0	6.03e-07	7.59e-06
PTGS2	0.00206847	0.00108555	0.000285903	0.0011839	0.000279784	0.000168706	0.000163418	0.000541016	0.000150436	0.000165679
IGF2BP2	0.000357659	0.000459413	0.000367979	0.000382811	0.000357638	0.000359736	0.00041949	0.000568306	0.000296683	0.000295919
MAP3K13	0.000433247	0.000309795	0.000365288	0.000418318	0.000414646	0.000371571	0.000644216	0.00044132	0.000299339	0.000321737
ST6GAL1	0.000518592	0.000781538	0.000325924	0.000509945	0.000290201	0.000199821	0.000357675	0.00113826	0.000101725	0.000208448
TBX21	0.000197267	9.86e-05	0.000104603	0.000286077	0.0002181	0.000104456	0.000149998	0.000402478	6.62e-05	9.53e-05
VDAC1P1	0.0001	0.000115295	0.000265006	0.000449852	0.000462595	0.00046311	0.000613867	0.000200589	0.000287596	0
FRY	0.000271903	0.000180671	0.000398156	0.000335622	0.000232396	0.000314485	0.000120018	6.38e-05	0.00022749	0.000238779
PICALM	0.00195054	0.00117327	0.00154244	0.00158367	0.00164483	0.0014314	0.00197813	0.00176867	0.00153425	0.00139002
NSF	6.95e-05	3.75e-05	7.87e-05	6.17e-05	6.58e-05	8.73e-05	6.32e-05	7.38e-05	5.79e-05	5.21e-05
GLI2	3.75e-05	1.98e-05	5.15e-05	8.72e-05	1.83e-05	5.8e-05	4.28e-05	3.83e-05	7.95e-05	3.78e-05
CLASP1	0.000318754	0.000288757	0.000326096	0.000354169	0.000342211	0.000223921	0.000325163	0.000338369	0.000245304	0.000269749
MRPS34	0.0181367	0.0169062	0.0204055	0.0215864	0.0146609	0.0229018	0.0246027	0.0169227	0.0268948	0.0164005
NOTCH3	0.00205075	0.00188357	0.00157603	0.00252999	0.0011319	0.00109286	0.000993489	0.0008628	0.00181395	0.00107456
CLNS1A	0.000276989	0.000294071	0.000321978	0.000345252	0.000272652	0.000266798	0.000420148	0.000405841	0.000237906	0.000355171
PPP2R2C	5.57e-06	1.93e-05	3.46e-06	5.75e-06	5.11e-06	4.15e-06	5.2e-06	3.5e-06	3.34e-07	1.26e-06
TEAD2	0.00143669	0.00258632	0.00106265	0.00143205	0.00157418	0.000584405	0.00096831	0.000924798	0.000807821	0.00128557
EED	0.000877014	0.000920437	0.000810556	0.0011304	0.000802258	0.00082904	0.000977541	0.00121466	0.00104966	0.000867848
CDHR2	0.000907362	0.000493178	0.00104226	0.000635481	0.00190548	0.00168225	0.00877642	0.00117105	0.00102821	0.000460698
SNCB	0	0	5.36e-06	0	0	2.14e-05	0	8.11e-06	2.71e-05	4.88e-05
TSG101	0.000675603	0.00033825	0.000710775	0.000672823	0.000637552	0.00071168	0.000725173	0.000667813	0.000676926	0.000669813
C17orf85	0.00245036	0.00257837	0.00282319	0.00314453	0.0032262	0.00229809	0.00361062	0.00379021	0.00239251	0.0024318
ATP2A3	0.00876133	0.00512402	0.0115896	0.00779997	0.0121633	0.0116465	0.00676285	0.00793745	0.0121235	0.00290785
CA12	0.000165746	0.000795273	0.000384052	0.000112835	0.000522141	2.58e-05	4.15e-05	0.003357	0.000281868	0.000561586
MGLL	0.000492162	0.000271885	0.000508875	0.000439126	0.000586801	0.000808304	0.000488466	0.00104243	0.000742823	0.000224311
NTN4	0.00118027	0.000996723	0.000822715	0.0012187	0.0009442	0.000245838	0.000383798	0.000293687	0.000312078	0.000679062
BCS1L	0.00631469	0.00342282	0.0057806	0.00654178	0.00584783	0.00407188	0.00828661	0.00675383	0.00477227	0.00456505
NUAK1	0.000139089	0.000397276	0.000161702	0.000265798	0.000158376	0.000161475	0.000168521	0.000187194	0.00024404	0.000137257
DPP8	0.00137723	0.00103702	0.00121939	0.00136645	0.00114912	0.00122364	0.00133766	0.00166758	0.00116173	0.00117086
SLC24A1	0.000329231	0.000247929	0.000440969	0.00051439	0.000430275	0.000245015	0.000486416	0.000655576	0.000314949	0.000533355
ZNF532	0.000442163	0.000734696	0.000491482	0.000518265	0.000472324	0.000185461	0.000305194	0.000421044	0.000323468	0.000345673
SCARF1	0.000875869	1.64e-05	0.000410632	0.000368558	0.000675606	0.000230951	0.000306133	0.00035726	0.000392706	0.000214905
LMAN1	0.00791311	0.0118988	0.00663659	0.00493783	0.0053642	0.00567529	0.00509145	0.00456478	0.00558475	0.00746333
PTPLAD1	0.0017026	0.00150555	0.00278503	0.00175804	0.00219748	0.00326159	0.00147056	0.000956996	0.00382664	0.00208093
IPCEF1	4.02e-05	1.93e-05	3.02e-05	3.55e-05	3.97e-05	1.72e-05	2.68e-05	6.51e-05	2.11e-05	6.16e-05
ZZEF1	0.00170084	0.00166311	0.00204334	0.00184223	0.002737	0.00184233	0.00306117	0.00255384	0.0021393	0.00106127
NOX3	0	0	0	0	1.08e-06	0	0	0	0	0
ENO1	0.00859591	0.0113119	0.006002	0.00565796	0.0061367	0.00774068	0.00964188	0.0073359	0.0105491	0.00526962
SLC12A1	1.35e-06	3.73e-05	8.93e-07	5.05e-07	5.2e-06	1.78e-06	1.77e-06	6.76e-07	1.94e-06	2.44e-06
C19orf10	0.00169052	0.00209481	0.000934734	0.00113228	0.000986437	0.00169485	0.00113738	0.00106055	0.00206523	0.000687304
ANO8	0.00421623	0.0010097	0.00438535	0.00462903	0.0057617	0.00444678	0.00434557	0.00225438	0.00782526	0.00299398
TUBE1	0.00170816	0.00174883	0.00149399	0.00208496	0.00214402	0.00112059	0.00121491	0.00166329	0.00142746	0.00209257
ARHGEF10L	0.000728005	0.000701951	0.000374955	0.000501077	0.000717743	0.000315569	0.000918375	0.00115567	0.000346805	0.00018883
TXK	1.12e-05	8.78e-05	2.65e-05	3.37e-05	2.89e-05	1.73e-05	5.58e-05	0.000130185	7.78e-06	1.96e-05
WSCD2	5.24e-05	8.39e-05	0.000107997	6.92e-05	9.33e-05	3.75e-05	2.33e-05	7.02e-07	7.71e-05	2.79e-05
KCNQ2	9.35e-06	3.1e-05	2.32e-06	3.51e-06	9.01e-06	4.64e-06	0	4.69e-06	1.12e-06	1.41e-06
TACR2	0.000293868	0.000188319	0.000199112	0.000367388	0.00031231	0.0002118	6.3e-05	0.000288319	0.000256797	0.000173435
ACTR6	0.000277295	0.000155359	0.000287514	0.00029863	0.000184865	0.00016912	0.000417067	0.000379602	0.00018047	0.000212803
TIPIN	5.7e-05	3.48e-05	5.77e-05	0.000103034	6.07e-05	7.65e-05	4.85e-05	8.07e-05	0.00010443	5.46e-05
SRI	0.00116105	0.00119641	0.000974798	0.00113509	0.000806026	0.0011425	0.00211883	0.0049591	0.000864875	0.00104186
EIF4G3	0.000424448	0.000317263	0.000391114	0.00036619	0.000373743	0.000450744	0.000414486	0.000543031	0.000462084	0.000279358
NUP37	0.000135036	3.74e-05	0.000177817	0.000168819	0.00016249	0.00020021	0.000203778	0.000216795	0.000193407	0.000119543
SEMA3A	1.18e-05	8.18e-06	1e-05	2.27e-05	7.05e-06	6.89e-06	5.53e-06	2.31e-05	1.07e-05	2.15e-05
GTSE1	0.000278316	0.000369763	0.000332714	0.000329926	0.000145676	0.000518108	0.000311771	0.000336616	0.000452835	1.2e-05
SEMA3C	0.000221748	0.000435539	0.000347635	0.000424842	0.000224067	0.000243377	0.000194141	0.000596654	0.000354015	0.000421712
TTC38	0.00126111	0.00193457	0.00162871	0.00143602	0.00176251	0.00162642	0.00528703	0.00287002	0.0014714	0.00141645
ACAT1	0.00110903	0.00191144	0.00284208	0.00156705	0.00164377	0.00103921	0.00209313	0.0017501	0.000969367	0.00365835
GRAMD4	0.00092836	0.000856306	0.00119391	0.00136275	0.00108799	0.00106967	0.00166552	0.00134327	0.0012151	0.000786853
CELSR1	0.000518036	0.000648498	0.000423243	0.000723504	0.000826583	0.000276152	0.000139427	0.000345894	0.000249807	0.00050655
WNT8B	3.27e-05	9.91e-05	2.44e-05	3.68e-05	5.36e-05	1.89e-05	4.31e-05	4.92e-05	2.35e-05	1.97e-05
ZNF638	0.00104364	0.000991284	0.00123553	0.00132851	0.00116304	0.000963704	0.00108389	0.00146791	0.000954093	0.000993582
SLC25A40	0.000617308	0.00180525	0.00074883	0.000630753	0.000636411	0.000475383	0.000494735	0.00101052	0.000589217	0.000900454
TIMM21	0.0013806	0.00189313	0.00138198	0.00135261	0.000891064	0.00121686	0.00160063	0.00183059	0.00167206	0.00167514
ADD2	1.53e-05	9.12e-06	1.26e-05	9.49e-06	8.95e-06	8.37e-06	9.25e-07	2.59e-05	2.53e-06	1.08e-05
FGF4	5.79e-05	0	0	8.69e-05	0	6.39e-05	0	1.94e-05	0	4.66e-05
RASAL2	0.00018994	0.000178029	0.000178414	0.000181717	0.000174139	0.000151727	0.000120938	0.000172945	0.000174365	0.000112943
VPS9D1	0.00205967	0.000197396	0.00110998	0.000939818	0.00155102	0.000457125	0.00172664	0.00109161	0.00107858	0.000678778
ZNF37A	0.000936483	0.000507827	0.000824292	0.00119952	0.000909078	0.000745027	0.000686247	0.00111881	0.000757436	0.00107024
MARK3	0.00114868	0.000932526	0.00115131	0.00124929	0.00173404	0.000836482	0.00120474	0.00111603	0.000923118	0.00105704
SLC25A3	0.0126646	0.0204656	0.0184871	0.011948	0.0136295	0.0127076	0.02019	0.0143553	0.01208	0.0166711
FNDC3B	0.00097513	0.00102797	0.000700436	0.000900018	0.000923349	0.000679951	0.000531792	0.000867005	0.000469196	0.00118873
FOSL2	0.0238345	0.0213934	0.0387168	0.0248561	0.0405386	0.0278175	0.0132788	0.011852	0.0369529	0.0167703
CACNG5	0	0	0	2.52e-06	0	0	0	1.69e-06	8.06e-07	0
CACNG4	1.73e-05	4.56e-05	7.37e-06	2.41e-05	4.96e-05	2.05e-05	1.41e-05	9.92e-06	8.89e-06	3.73e-05
FRYL	0.000900275	0.000495588	0.000764301	0.000750485	0.000908599	0.00072065	0.000775694	0.00212763	0.00069487	0.000480372
TMEM131	0.000713518	0.000403569	0.00105386	0.00092357	0.000776632	0.000939403	0.000799341	0.000863827	0.000826359	0.000755118
FSCN1	0.00102214	0.000995468	0.000709957	0.00142324	0.00110947	0.000903418	0.000923641	0.00136341	0.00133549	0.00102703
ACTB	0.0720179	0.100675	0.0443121	0.060561	0.0447819	0.073575	0.0479562	0.046668	0.0616249	0.0324116
MOCOS	0.000168044	0.000205375	9.61e-05	0.000110295	0.000128078	0.000129766	0.000362447	0.000138508	0.000167887	4.59e-05
PLD1	0.000355055	0.00024536	0.000438963	0.000345654	0.000318847	0.000408272	0.00100721	0.000628612	0.000366181	0.000295128
ATP12A	0	0	0	0	1.22e-05	0	0	0.000508393	0	0
WDR62	0.000217445	7.39e-05	0.000165356	0.000193452	0.000133922	0.000249918	0.000173032	0.000197891	0.000459947	2.65e-05
DLG1	0.000716878	0.000613147	0.000763456	0.000870913	0.000796639	0.000731392	0.000749318	0.000884434	0.000735476	0.000626561
RAB7A	0.00190088	0.00288975	0.00211743	0.00224084	0.00143238	0.00255934	0.00183446	0.00292093	0.00239728	0.00344609
BCAP29	0.000781325	0.00100845	0.000555527	0.000637714	0.000623919	0.00052513	0.000410701	0.00110692	0.00059009	0.00068351
SEC31B	0.00033383	0.00032628	0.000597939	0.000758869	0.000532693	0.000345778	0.000907737	0.00117367	0.00036906	0.00058757
SART3	0.00165744	0.000940826	0.00150479	0.00188778	0.00172762	0.00153587	0.00201863	0.00202417	0.00168692	0.000981986
ARHGAP15	9.25e-06	1.3e-05	5.55e-06	1.44e-05	1.05e-05	3.06e-06	1.43e-05	2.56e-05	4.62e-06	5.43e-06
TUBA3D	0.000272259	0.000114199	0.000229677	0.000334184	0.000324558	0.000180207	0.000238871	0.000409783	0.000136497	0.000194212
PAX2	8.97e-07	3.83e-05	0	2.02e-06	0	5.94e-07	2.36e-06	3.6e-06	4.3e-07	1.63e-05
EXOSC7	0.000307602	0.000258486	0.000418845	0.000364372	0.000354295	0.000327972	0.000385891	0.000382674	0.000327729	0.000309163
KIFAP3	0.000102802	0.000169827	0.000116762	0.000134462	7.01e-05	7.18e-05	9.11e-05	0.000150323	5.97e-05	9.1e-05
MKRN2	0.000722968	0.000380392	0.000830197	0.000968059	0.000944117	0.000793352	0.000881909	0.000884524	0.000787681	0.000528246
MCM6	0.000577438	0.000533386	0.000529128	0.000598803	0.000392173	0.000790294	0.000603508	0.000549401	0.00131506	0.000211066
REXO2	0.00210621	0.00209779	0.00420876	0.00278082	0.00229007	0.0017902	0.00183428	0.0026593	0.0015281	0.00601399
RBM7	0.0016367	0.00481624	0.0016827	0.0013666	0.00142835	0.0014352	0.00141502	0.00243945	0.00120024	0.00166572
RBMS2	0.00107383	0.00120052	0.000986038	0.00137069	0.000781699	0.000796778	0.000808119	0.0017535	0.000789381	0.000853194
BAZ2A	0.00500937	0.006335	0.0049458	0.0056479	0.00562253	0.00484098	0.00633038	0.00762936	0.0043741	0.00482241
PTPN23	0.00335195	0.00191816	0.00246574	0.00289225	0.00243854	0.00249338	0.00295692	0.00274258	0.00283555	0.00248962
MLH1	0.000523374	0.000615578	0.000479432	0.000466472	0.000488758	0.00042232	0.000421784	0.000472055	0.000502676	0.000434812
UNG	0.00197486	0.00181947	0.00199067	0.00188837	0.00145031	0.00163289	0.00144481	0.00260204	0.00213918	0.00151571
FMO4	0.00019437	0.000168153	0.000382474	0.000232366	0.000491952	0.00019901	0.000421004	0.00029255	0.000243221	0.000377623
KLHL20	0.00042707	0.000205486	0.000430084	0.000473443	0.000347623	0.000363887	0.000361241	0.000477064	0.000361516	0.000283411
RGS11	0.00216088	0.000368796	0.0024042	0.00358085	0.00379283	0.00143028	0.038469	0.00125007	0.000830062	0.00218269
SLC46A1	0.000687299	0.000698599	0.000884056	0.00084223	0.00103406	0.000459424	0.00606594	0.00125638	0.00114216	0.00111721
PLXNA2	0.0012443	0.000567693	0.00140567	0.00110922	0.00140088	0.00121697	0.00119673	0.000934497	0.00136727	0.000606544
SPAG5	0.000413281	0.000634121	0.000511687	0.000514725	0.000297734	0.000800002	0.000656782	0.000504673	0.000764714	0.000150613
ANKRD13A	0.00161071	0.00201196	0.00144239	0.00141635	0.00176225	0.00106612	0.00151752	0.00247246	0.00119665	0.00118378
TPD52	0.000648027	0.000301681	0.000592031	0.000584988	0.000611862	0.000806234	0.000757193	0.000957202	0.000581235	0.000458761
ACACB	0.000857037	0.000888115	0.00131525	0.00152655	0.00175843	0.00070881	0.0015215	0.000877332	0.000977015	0.0011047
TRAF4	0.00952943	0.0100539	0.0100499	0.00714809	0.0116205	0.00666103	0.0134199	0.00678474	0.00896508	0.0054075
PAG1	0.000523485	0.0012009	0.000387046	0.000472788	0.000442723	0.000256373	0.000703348	0.00189793	0.000311265	0.000359187
GPATCH1	0.000255709	5.9e-05	0.00037288	0.000378503	0.000318218	0.000333992	0.000441222	0.000314741	0.000450446	0.000269587
ICAM3	7e-05	3.23e-05	4.64e-05	0.000126021	3.24e-05	0	8.6e-05	0.000196674	2.01e-05	1.69e-05
NT5C2	0.000607076	0.000166949	0.000413045	0.000436675	0.00051851	0.000348068	0.000389418	0.000526047	0.000417215	0.000273727
MCAM	0.00437246	0.00469031	0.00222007	0.00477063	0.00257352	0.00312271	0.00170944	0.00136003	0.00349366	0.00191154
GPC4	0.000324298	0.000291135	0.000332157	0.000464502	0.000159031	0.000334119	0.000354051	0.000330559	0.000252629	0.000255972
MBNL3	0.000663102	0.000666944	0.000961366	0.00085426	0.000593758	0.00118945	0.000797873	0.000906166	0.000903502	0.000688671
CAMSAP3	0.00451985	0.00313426	0.00400034	0.00418126	0.00519171	0.00348694	0.00637937	0.00303743	0.00579753	0.00369531
RAP1GAP	0.00180436	0.00550566	0.00578426	0.00271995	0.00494317	0.000576848	0.00104083	0.000746738	0.00104955	0.00704733
XAB2	0.00275736	0.00241219	0.00377826	0.00435168	0.00407819	0.00254507	0.00415779	0.00315599	0.00291553	0.00263644
ARHGEF1	0.00384844	0.00209279	0.00393375	0.00466392	0.00413451	0.00380897	0.00571441	0.00666014	0.00373685	0.00498506
STXBP2	0.00950425	0.00366916	0.00783119	0.00651103	0.00899462	0.00824332	0.0135284	0.00884116	0.00914512	0.00759622
MAP2K7	0.00588283	0.00564717	0.00544529	0.00621606	0.00574741	0.00435223	0.00747319	0.00705315	0.00560789	0.00534305
NMRK2	8.18e-05	8.39e-05	6.03e-06	4.77e-05	1.4e-05	6.02e-06	7.98e-06	6.39e-05	0	2.19e-05
DGKD	0.00252547	0.0035218	0.00506671	0.00517119	0.00831969	0.00245737	0.00268064	0.0012461	0.00517409	0.00403597
CTTNBP2	2.38e-05	1.37e-05	3.98e-05	3.88e-05	1.88e-05	2.54e-05	0.000111766	9.61e-05	4.72e-05	3.31e-05
ACTL6B	8.24e-05	1.46e-05	3.78e-05	8.08e-05	7.82e-05	3.35e-05	1.67e-05	6.36e-06	3.04e-05	6.88e-05
RARB	2.92e-05	1.11e-05	2.89e-05	1.89e-05	2.02e-05	2.28e-05	2.21e-05	1.26e-05	2.82e-05	1.91e-05
TOP2B	0.00151878	0.00156243	0.00182243	0.00215623	0.00148341	0.00149788	0.00205976	0.0025763	0.0015821	0.00184565
TM9SF3	0.0120905	0.0110001	0.0114264	0.0139595	0.00713368	0.0170615	0.0111187	0.0104951	0.0109596	0.00901252
NFKB2	0.0107195	0.00392057	0.00409248	0.00638134	0.00799708	0.00350767	0.00557592	0.00711359	0.00331775	0.00205153
UBE2T	0.000418257	5.68e-05	0.000212001	0.000399862	0.000183453	0.000591684	0.00037416	0.000255103	0.000668588	0.000128703
PPP1R12B	0.000873294	0.000615927	0.000741663	0.00124506	0.000970954	0.000581934	0.000785679	0.00165194	0.000709963	0.000923127
DNAJC10	0.00265025	0.00140088	0.00141105	0.00165192	0.0014056	0.00187781	0.00118961	0.00139302	0.00190097	0.00153516
GTF3C1	0.00120866	0.00137904	0.00135385	0.00151103	0.00135437	0.00106791	0.00123717	0.00102757	0.00125448	0.00103153
IL4R	0.00344372	0.00155911	0.00140864	0.00193706	0.00245829	0.00140337	0.00212617	0.00224216	0.00169593	0.00072386
USP33	0.00139587	0.000686557	0.00136454	0.00132945	0.00140801	0.00124154	0.00118631	0.00141527	0.00115507	0.00101616
PAK3	6.85e-05	7.28e-05	0.000106451	6.82e-05	7.36e-05	2.45e-05	1.5e-05	1.08e-05	6.01e-05	9.13e-05
CAPN6	0.000829284	0.000322698	0.000615897	0.00102676	0.000141293	0.00120141	0.000742195	0.000227244	0.000426433	0.000595029
DCX	2.93e-05	0	5.68e-06	1.98e-05	2.2e-06	1.28e-05	8.76e-06	7.16e-07	1.71e-06	6.89e-06
SNRPA	0.00133716	0.000781131	0.0011754	0.0014421	0.00132802	0.00153841	0.00197376	0.00136476	0.00180813	0.000997617
SPAG6	7.78e-07	0	5.16e-07	0	1.8e-06	5.15e-07	2.05e-06	7.81e-07	3.73e-07	9.4e-07
EXOSC5	0.000495535	0.00123992	0.00041941	0.000417452	0.000446919	0.000403683	0.000709001	0.000405431	0.000449678	0.000377327
DYNC1I2	0.000922769	0.000432164	0.0010292	0.00114287	0.000839154	0.00115267	0.0011091	0.00107908	0.00105472	0.000835881
APBB1IP	8.75e-05	7.38e-05	4.68e-05	0.00011711	5.69e-05	4.58e-05	7.51e-05	0.000170423	4.98e-05	0.000217649
LRCH4	0.00305396	0.00261388	0.00194106	0.00255753	0.00292578	0.00286596	0.00746327	0.00524025	0.00263817	0.00218003
FAM76B	0.001542	0.0021881	0.00132008	0.00171577	0.00140846	0.00133389	0.00210374	0.00209732	0.00134655	0.0013235
SIRT6	0.00311932	0.000632255	0.00189582	0.00200343	0.00227542	0.00209765	0.00423196	0.00824993	0.00320204	0.0020813
TYR	0	0	0	0	0	0	0	0	0	0
POLD3	0.000229926	8.19e-05	0.000173532	0.000222833	0.000171766	0.000258974	0.000169944	0.000180304	0.00024114	7.35e-05
ACTN2	5.41e-06	1.37e-05	2.15e-06	8.12e-06	5.85e-06	2.15e-06	1.9e-06	1.09e-06	1.04e-06	1.18e-05
CAPZB	0.00120562	0.00109324	0.00118261	0.00135781	0.00106656	0.00160629	0.00159525	0.00132781	0.00147084	0.000979086
GPR137B	0.000201623	0.000323629	0.00014849	0.000210454	0.000323388	0.000136278	0.000209655	0.000254762	0.000166775	0.000186732
NAALAD2	6.34e-05	0.000119326	8.05e-05	0.000114843	8.72e-05	3.93e-05	7.38e-05	0.000159161	9.52e-05	7.83e-05
JADE1	0.000805292	0.00168809	0.000934096	0.000955452	0.00111491	0.000692755	0.000919402	0.000508911	0.00084972	0.000771164
SLC25A43	0.000355946	0.000239652	0.00038883	0.000315126	0.000233318	0.000338737	0.000396735	0.000533443	0.000350181	0.000195482
UBE2A	0.00208899	0.00130473	0.00229985	0.00218229	0.00172926	0.00240117	0.00229325	0.00267384	0.00201578	0.00211585
FGFR1	0.000639094	0.000952083	0.000431786	0.000859753	0.000303585	0.000296436	0.000383194	0.00054719	0.000344937	0.000275537
FKBP6	2.78e-06	0	0	0	2.14e-06	0	2.44e-06	0	1.33e-06	6.71e-06
SMC1B	2.31e-05	2.11e-05	1.77e-05	4.38e-05	6.01e-05	1.13e-05	1.28e-05	4.03e-05	1.58e-05	1.91e-05
FBLN1	0.000588959	0.000370289	0.000609964	0.00153596	0.000446372	0.000214179	0.000585829	0.000683738	0.000196228	0.000453663
ITGA8	0.000174103	7.86e-05	0.000158948	0.000313246	7.76e-05	0.000140786	0.000104116	0.000129787	0.000138037	7.19e-05
CST7	0.000379855	0	0.000246533	0.000225571	0.000427296	8.9e-05	0.000222181	0.00047644	0.000148005	0.00029615
MAP2	4.12e-05	7.68e-05	2.19e-05	3.4e-05	2.65e-05	1.3e-05	7.43e-06	9.04e-06	2.1e-05	2.34e-05
PIAS2	0.000627697	0.000690638	0.000651674	0.000699471	0.000748325	0.000405407	0.00058375	0.00108969	0.000482594	0.000735021
AMPH	1.16e-05	1.14e-05	2.11e-05	2.28e-05	1.45e-05	7.46e-06	7.19e-06	9.25e-06	7.53e-06	1.44e-05
ARAF	0.00535973	0.00489176	0.00619236	0.00549939	0.00585434	0.00485786	0.00534087	0.00567637	0.00563583	0.00513835
MCCC1	0.000273647	0.000412474	0.000499631	0.000455863	0.000403381	0.000303358	0.000426415	0.000287216	0.000326058	0.000490446
LAMP3	0.000111861	5.16e-05	1.62e-05	0.000166289	5.33e-05	8.08e-05	3.75e-05	0.000193874	5.85e-05	4.66e-05
FAP	4.55e-06	2.62e-06	8.29e-06	9.38e-06	4.38e-06	9.03e-06	2.99e-06	4.56e-06	4.36e-06	2.74e-06
NEBL	9.86e-05	0.000155073	9.27e-05	6.33e-05	0.000108669	5.54e-05	1.56e-05	0.000154076	3.89e-05	0.000177846
ACER3	0.000438276	0.000293088	0.000580325	0.000318803	0.000505722	0.000455571	0.000448989	0.000488921	0.000504276	0.000379409
UBE2K	0.00147047	0.0019566	0.00182618	0.00180214	0.00132382	0.00189635	0.00129277	0.00193659	0.00209922	0.00247578
PIK3C3	0.000541957	0.000469777	0.000525084	0.000541076	0.000519474	0.000389563	0.000422848	0.000646292	0.000387856	0.000440784
N4BP2	0.000439887	0.00029751	0.000448694	0.000487116	0.000506066	0.000380662	0.000341269	0.000608899	0.000348646	0.000350657
C12orf5	9.58e-05	6.26e-05	4.67e-05	0.000101704	8.79e-05	8.74e-05	7.77e-05	0.000125166	7.37e-05	2.62e-05
TULP3	0.000358949	0.000311678	0.000330982	0.000413313	0.000237031	0.000399777	0.000295173	0.000307012	0.000376664	0.000399738
SYNJ2	0.000773779	0.00040381	0.000611917	0.000717941	0.000733267	0.000763942	0.000860007	0.00151011	0.000684329	0.000360741
ADCY2	3.12e-05	2.52e-05	2.39e-05	3.45e-05	2.09e-05	1.38e-05	1.95e-05	1.16e-05	3.65e-06	2.19e-05
PPP2R5C	0.000633712	0.000758598	0.000740137	0.0007948	0.00076191	0.000669639	0.000727623	0.000981417	0.000569687	0.000642015
PMS2P1	0.000267144	4.67e-06	0.000203899	0.00027629	0.000296605	0.00027059	0.000177562	0.000353346	0.000164989	0.000185677
RBFOX1	3.42e-08	0	5.22e-07	5.13e-08	2.64e-08	4.3e-07	2.61e-06	1.12e-05	1.31e-07	2.07e-07
GNB1	0.00219346	0.00354606	0.00315326	0.00339987	0.00207636	0.00278561	0.00364961	0.00336083	0.0027724	0.00261411
HOXA9	3.32e-05	0.000160906	1.32e-05	0	1.54e-05	4.4e-06	0	0.000839829	1.27e-05	1.6e-05
EDN1	0.00084276	0.0024017	0.000681825	0.000780903	0.000927301	0.000385552	0.0025988	0.00236281	0.000101037	0.000792946
MLLT10	0.000361523	7.27e-05	0.000347011	0.000395605	0.000318828	0.000268978	0.000286996	0.000361982	0.00029445	0.000217512
ZCWPW1	0.000144276	0.000159487	0.00012153	0.000157825	0.000169251	6.37e-05	0.000189875	0.000183977	0.000109548	0.000123369
ADCYAP1R1	2.01e-05	2.98e-05	0	6.99e-05	1.44e-05	3.8e-06	1.51e-05	4.03e-05	6.88e-07	1.9e-05
FGF20	2.54e-05	0.000214583	2.8e-05	6.34e-06	0.000143495	1.68e-05	0	0	0.000121651	0.000142909
P2RY10	2.55e-05	0	6.75e-05	0.000114615	0.000161077	1.69e-05	0.000156403	0.000281086	2.2e-05	6.76e-05
ITM2A	0.000988071	0.00240014	0.000970822	0.00154335	0.00122841	0.000430871	0.000622127	0.00188958	0.00108145	0.00200668
NRD1	0.00154612	0.000650697	0.0012349	0.00145624	0.00131048	0.00116698	0.00147735	0.00147568	0.00113728	0.000958847
VDAC3	0.00277594	0.0015668	0.00253978	0.00226467	0.00193535	0.00283852	0.00301316	0.00326156	0.00261975	0.00205503
PCM1	0.00145522	0.00100022	0.00159327	0.00199044	0.00150051	0.00134095	0.00185098	0.00251666	0.00112202	0.00145995
TNRC6C	0.000349178	0.000375356	0.000415625	0.000596857	0.000511179	0.000313529	0.000393249	0.000539469	0.000295818	0.000396244
CBFA2T2	0.000377359	0.000316234	0.000406933	0.000446623	0.000497649	0.000316332	0.000608763	0.00076473	0.000310151	0.000399956
BRINP1	0	2.67e-05	0	2.94e-07	2.12e-06	0	6.88e-07	1.18e-06	3.76e-07	2.37e-06
ITCH	0.00072913	0.00063276	0.000683267	0.000697801	0.000629414	0.00060553	0.000574539	0.0008354	0.000622859	0.000544257
PKD2L2	6.18e-05	1.25e-05	4.81e-05	4.06e-05	8.94e-05	2.15e-05	6.78e-05	5.12e-05	4.22e-05	6.16e-05
TP53INP2	0.00775443	0.0117732	0.00571025	0.00625394	0.00833686	0.00433639	0.0128113	0.0156918	0.00603061	0.0110589
SDF4	0.00808927	0.00540481	0.00712059	0.00807922	0.00808785	0.00837783	0.013777	0.00987509	0.0100162	0.00613621
MYH7B	0.00109607	0.000368454	0.00128487	0.00125439	0.00158704	0.000563803	0.00135455	0.00119408	0.000911578	0.000657796
BPIFB2	0	3.64e-05	3.48e-06	0	3.65e-05	0	0	0	7.56e-06	6.34e-06
TP73	2.12e-05	1.17e-06	3.35e-05	2.88e-05	3.04e-05	2.08e-05	2.93e-05	5.89e-05	3.15e-05	8.55e-06
TOLLIP	0.00215952	0.00254633	0.00207869	0.00213102	0.00257822	0.00141508	0.00233046	0.00203929	0.00156146	0.0016134
UBE2D4	0.000305025	0.000256484	0.000432701	0.000478986	0.000296852	0.000226424	0.000302634	0.000348974	0.000257008	0.000326925
CLUL1	7.94e-06	1.46e-05	2.42e-05	2.38e-05	8.57e-06	1.37e-05	4.18e-06	6.37e-06	6.85e-06	5.56e-05
RUNX1T1	0.000148978	0.000146825	0.000154363	0.000302709	0.000191966	9.67e-05	0.000177283	0.000235399	0.000127557	0.000217742
CDH17	1.41e-05	0.000139767	6.85e-06	8.45e-06	3.62e-05	1.18e-05	0.00350738	0.00396038	1.62e-05	1.59e-05
THOC1	0.00055196	0.00049256	0.000544063	0.000673835	0.000579469	0.000488865	0.000586952	0.000817278	0.000480848	0.000574674
FKBP7	0.000198387	0.000156917	0.000308077	0.000459189	9.62e-05	0.000232609	0.000119354	0.000273003	0.00033162	0.00040371
OSBPL6	2.48e-05	7.03e-06	3.45e-05	3.38e-05	1.35e-05	2.29e-05	2.1e-05	2.04e-05	4.15e-05	2.55e-05
SLC1A3	3.61e-05	5.24e-05	2.67e-05	3.8e-05	6.13e-05	3.42e-06	3.62e-06	6.84e-05	1.93e-05	3.62e-05
XRCC5	0.00150752	0.00125577	0.00139608	0.00147775	0.00111526	0.00163393	0.00145942	0.0014061	0.00155226	0.000944049
LXN	0.000182736	0.000192613	0.000227626	0.000257599	0.000272187	0.000291953	0.000229432	0.000493175	0.00020397	0.000163545
SP140	0.000108416	0.000140134	4.28e-05	9.23e-05	0.00010913	2.8e-05	0.000118057	0.000229916	4.57e-05	5.66e-05
MKNK1	0.000790551	0.000558637	0.000997957	0.000890031	0.00134155	0.000632629	0.000999787	0.00119345	0.000792376	0.000987011
TNS1	0.0012461	0.00151944	0.00109384	0.00326063	0.000820488	0.000853953	0.000795719	0.000683164	0.000817024	0.00094747
REXO1	0.00151393	0.00137587	0.00129404	0.00140135	0.00172611	0.00105605	0.00151834	0.0016214	0.00158402	0.000938408
SAR1A	0.00483898	0.00453934	0.00441018	0.00423379	0.00365387	0.00419175	0.00298275	0.00404016	0.00373244	0.00303073
CDC14A	8.65e-05	0.000146529	0.000110772	0.000151082	0.000168402	6.65e-05	0.000208921	0.000206949	4.66e-05	0.000141105
RAPGEF3	0.00225542	0.000979929	0.00212537	0.0021022	0.00212614	0.00148674	0.00145222	0.000764412	0.00159637	0.00141012
CEACAM1	0.000982705	0.00108103	0.000394356	0.00067708	0.000582436	0.000567324	0.00161144	0.00375995	0.000233371	0.000255832
SENP1	0.00032577	0.000258729	0.000279646	0.000345512	0.000256434	0.0002713	0.000244821	0.000334921	0.000289398	0.000235314
DUSP13	5.72e-06	0	0	0	4.42e-06	0	0	0	0	6.91e-06
CIC	0.00901262	0.00524097	0.0053439	0.00721236	0.00706931	0.00458815	0.00756948	0.00610164	0.00717259	0.00591232
LIPE	0.000493217	0.000331556	0.000530429	0.000661527	0.000748293	0.000482121	0.00092851	0.000770211	0.000396294	0.000421908
FDFT1	0.00517996	0.00208769	0.00199513	0.00235658	0.00242632	0.00251379	0.00184268	0.00233079	0.00296955	0.00188342
PAFAH1B3	0.000714926	0.00074969	0.000740963	0.000711777	0.000431143	0.000868979	0.000729892	0.000808669	0.00081036	0.000235376
OPHN1	8.32e-05	3.09e-05	0.000110921	0.000103308	9.86e-05	7.54e-05	7.53e-05	7.59e-05	8.53e-05	6.71e-05
AFM	0	0	1.26e-05	1.14e-05	4.1e-05	0	0	0	0	3.66e-05
KIF22	0.00143736	0.000812346	0.00164909	0.00197449	0.00137588	0.00193716	0.00214234	0.00264127	0.00212324	0.000585356
SCGN	0.000194653	0	3.51e-05	0.00011271	5.93e-05	7.69e-05	7.19e-05	8.22e-05	8.19e-06	6.6e-05
LRRC16A	0.000273976	0.000254824	0.00019606	0.00017501	0.00018494	0.000176256	0.000375684	0.000333128	0.000175022	0.000144866
PGM1	0.000614387	0.000918671	0.000508621	0.000489303	0.000380298	0.000507907	0.00111247	0.000678641	0.000392235	0.000494451
DDX1	0.001448	0.000513547	0.00152046	0.00169205	0.00117416	0.00148605	0.00155129	0.00165291	0.00142843	0.00148951
DNM2	0.00542106	0.00295734	0.00470425	0.00396402	0.00768977	0.00385668	0.00383074	0.00461002	0.005256	0.00320037
EPB41L2	0.000503104	0.000511	0.000531148	0.000852582	0.000423934	0.000642738	0.000711357	0.00115415	0.000507907	0.00044307
RIMS1	1.7e-05	9.27e-06	1.24e-05	3.42e-05	2e-05	9.55e-06	8.63e-06	2.14e-06	1.21e-05	2.81e-05
MOXD1	5.22e-05	3.52e-05	4.47e-05	9.03e-05	3.16e-05	3.67e-05	6.06e-05	7.49e-05	3.81e-05	2.91e-05
STX7	0.00220292	0.00298486	0.00266445	0.00236168	0.00236263	0.00218216	0.00209714	0.00305954	0.00209956	0.00194896
RABL2B	0.00121003	0.00111781	0.00113536	0.00141845	0.00116367	0.000974272	0.0014339	0.0016767	0.00102741	0.00124573
KEAP1	0.00318058	0.00221678	0.00211454	0.00254074	0.00226806	0.00204479	0.0025334	0.00218387	0.00227636	0.00139778
DDX43	7.05e-05	6.42e-05	0.000103275	0.000189224	6.58e-05	0.000117863	0.000279913	0.00010795	2.49e-05	3.58e-05
PTPRH	0.00726224	0.00582306	0.00354666	0.003326	0.00720326	0.00377171	0.00889505	0.00375174	0.00350992	0.00262571
DCT	1.97e-06	0	1.44e-05	7.41e-06	6.09e-06	0	3.46e-06	5.94e-06	9.47e-07	9.53e-06
SLC35C2	0.00263446	0.00188143	0.00275139	0.00256038	0.00302519	0.00198938	0.00300279	0.00304803	0.0023136	0.00189157
CRYBG3	0.000560623	0.000708639	0.000694801	0.000718615	0.000484502	0.000447659	0.000403648	0.000732542	0.000514576	0.000542915
EPHA6	1.81e-07	3.12e-07	5.38e-07	1.02e-06	2.79e-07	4.18e-07	2.38e-07	6.34e-07	5.63e-07	8.72e-07
SCTR	0.000123833	1.83e-05	0.000103749	0.000237793	0.000183397	2.89e-05	0.000887427	4.57e-05	3.42e-05	0.000141118
RFX3	0.000155175	0.000119011	0.000105772	0.000132495	0.000107174	9.32e-05	9.92e-05	0.000217821	7.84e-05	0.000120897
RIF1	0.00132171	0.00139819	0.00128894	0.0015868	0.00119985	0.00111467	0.00119217	0.00157381	0.00123291	0.000992529
RAB21	0.00275545	0.00346225	0.0021452	0.0024039	0.00222178	0.00209653	0.00214928	0.00319325	0.00186228	0.00247112
SLC4A4	0.000391044	0.000457966	0.000223063	0.000282728	0.00016934	0.00021582	0.000783139	0.000945345	0.00018394	0.000225699
SMARCA2	0.000798449	0.000517263	0.000944834	0.00118981	0.000861079	0.000934577	0.00100971	0.00130131	0.000855431	0.000896326
RDH8	0	0	0	0	0	0	0	0	0	1.13e-05
SESN1	0.000396032	0.000208136	0.000469084	0.000471087	0.000472381	0.000268336	0.000429019	0.000478899	0.000343501	0.000351725
MID2	6.51e-05	3.08e-05	8.91e-05	9.89e-05	8.56e-05	3.81e-05	3.44e-05	3.85e-05	2.56e-05	7.05e-05
PIH1D3	0	0	0	0	0	1.49e-06	0	0	0	0
COL5A3	0.000444005	0.000479546	0.000335081	0.000425357	0.000252695	0.000307093	0.000459586	0.000403806	0.000297455	0.00016662
SRCAP	0.000997501	0.000829613	0.000891086	0.000929043	0.00108385	0.000743259	0.00110041	0.00106383	0.000885284	0.00101727
KIAA0020	0.000238032	0.000168055	0.000188604	0.0002237	0.000158282	0.000185622	0.000187237	0.000240218	0.000208617	0.00013872
CPB2	3.27e-06	7.72e-05	6.5e-06	1.1e-05	1.13e-05	5.4e-06	1.43e-06	6.55e-06	1.57e-06	1.97e-06
CHRNA3	8.99e-06	0	1.19e-05	2.7e-05	0	1.19e-05	7.63e-05	0.000120312	1.58e-05	1.45e-05
KCNN2	1.34e-06	1.33e-06	3.18e-06	5.47e-06	1.04e-06	1.14e-06	5.05e-07	4.62e-06	8.29e-07	2.55e-06
CNOT4	0.000299072	0.000293625	0.000337071	0.000397297	0.000340753	0.000290887	0.000308465	0.000489656	0.000268503	0.000429934
PSEN1	0.00116602	0.00124092	0.00106156	0.00100634	0.00109471	0.00109475	0.00156857	0.00217647	0.000955977	0.000889992
CPOX	0.00169	0.00046512	0.0012263	0.00181034	0.00151399	0.00118925	0.00314239	0.00223128	0.00203891	0.000916274
CLDND1	0.00196892	0.00338146	0.00142998	0.00201717	0.00136556	0.00126535	0.00165364	0.00299893	0.00124279	0.00169426
MOK	0.000358783	0.000192405	0.000324035	0.000463494	0.000322065	0.000305526	0.00034976	0.0002379	0.000295311	0.000259617
HSP90AA1	0.00518061	0.00623747	0.00334438	0.00455594	0.00232921	0.00613385	0.0040376	0.00425892	0.00668468	0.00336791
RBL1	6.67e-05	0.000126912	0.000121393	0.00013992	0.000112435	9.03e-05	5.44e-05	0.000121719	0.000127934	5.9e-05
DLGAP4	0.000380074	0.000261378	0.000327652	0.000413647	0.000355743	0.000349122	0.000466448	0.00049716	0.000359052	0.000357217
IGSF9B	0.000244779	0.000358987	0.000158769	0.000354105	0.000233317	0.000104154	0.000116584	0.00014386	0.000137507	0.000109754
CFHR2	0	0	0	0	4.22e-06	7.24e-06	0	0	2.62e-06	0
CROCCP3	0.00051614	0.000227097	0.000580178	0.000740393	0.000837298	0.00030465	0.000700273	0.00060066	0.000415929	0.000549205
NDC80	6.19e-05	4.11e-05	0.000116896	0.000140733	3.62e-05	0.000265751	0.00015144	0.00012425	0.0003221	2.94e-05
AP4E1	0.000278637	0.000232014	0.000282803	0.000245583	0.000289481	0.000268574	0.000252105	0.00025425	0.000244693	0.000161876
RSBN1	0.000677028	0.000628612	0.000771188	0.000946719	0.000796882	0.000716995	0.000937201	0.00146603	0.000541919	0.00080317
MAGI3	0.000359952	0.000361936	0.000812903	0.000534627	0.000731184	0.000499093	0.000349026	0.0003796	0.00065319	0.000628421
CXCL2	0.0722874	0.0258192	0.000571588	0.00109684	0.00488761	0.00076932	0.000855282	0.0034988	0.00113275	0.000407353
AFP	6.76e-06	0	2.24e-06	0	0	0	8.9e-06	0	6.49e-06	4.08e-06
COL4A4	3.93e-05	0.000106263	0.000135654	9.34e-05	0.000155443	2.43e-05	8.54e-05	0.00015914	5.75e-05	0.000203463
TCF7	0.00143554	0.00147452	0.00113879	0.00153829	0.00157835	0.00087929	0.0022171	0.00172167	0.00103262	0.00107278
OSTM1	0.000336069	0.000467694	0.000213737	0.000252088	0.000295961	0.000209835	0.000184434	0.000284655	0.000206837	0.00015111
CDH7	0	0	0	0	9.32e-07	4e-07	5.3e-07	3.03e-06	0	0
IMPG2	2.33e-05	3.99e-06	2.12e-05	1.94e-05	3e-05	1.72e-05	1.74e-05	1.73e-05	1.86e-05	1.88e-05
PCNP	0.00635513	0.00833872	0.0050951	0.00649028	0.00477686	0.00530557	0.00555751	0.00662322	0.00452253	0.0047729
EXD2	0.000514323	0.000643481	0.000506552	0.000565997	0.000657893	0.000338294	0.000584219	0.000498284	0.000349478	0.000537189
ARG2	0.000103432	9.18e-06	9.32e-05	8.16e-05	8.59e-05	5.79e-05	5.58e-05	0.000133058	6.36e-05	0.000118458
MEF2C	0.000126217	0.000216036	0.000136434	0.000253827	0.000148654	8.47e-05	0.000158764	0.000442132	0.00011216	0.000153459
PTPRC	0.000513571	0.00034707	0.000148988	0.000412444	0.000354994	0.000130417	0.000289575	0.000847216	0.000135422	0.000206085
CACNA1S	1.16e-06	0	0	8.69e-07	1.79e-06	0	0	0	0	0
PKP1	0	0	0	0	2.64e-06	4.52e-06	3e-06	3.43e-06	6.56e-06	0
UBA5	0.00205109	0.00247739	0.00213774	0.00217221	0.00265619	0.00156137	0.002368	0.00258968	0.0015312	0.00260135
STK17B	0.001465	0.0028134	0.00112133	0.00136069	0.00219467	0.000964455	0.00212608	0.00290636	0.000813172	0.00133055
CDC14B	0.000752599	0.000557643	0.000648669	0.000596872	0.000679794	0.000563005	0.000535351	0.000266145	0.00056267	0.000518143
ZNF510	0.000768117	0.000320194	0.00092248	0.00101828	0.00102953	0.000664462	0.000607195	0.000816527	0.000616352	0.000862992
LRP2	5.35e-05	6.34e-05	1.24e-05	5.93e-06	1.39e-06	2.14e-06	3.15e-07	4.69e-06	4.48e-06	8.24e-06
ZNF506	0.00218534	0.00203674	0.00238448	0.00245797	0.00287856	0.00204565	0.00171258	0.00268719	0.00274376	0.00323004
JMJD4	0.00195265	0.00107722	0.00165441	0.00140102	0.00206937	0.0010452	0.00147483	0.00149931	0.00116439	0.000922385
DUSP12	0.00100732	0.00135777	0.000817719	0.00110368	0.000907957	0.000876503	0.000893718	0.00138554	0.000928133	0.000628505
AACS	0.00201132	0.000657679	0.00113952	0.00131319	0.00102787	0.0014082	0.00131969	0.000915379	0.00127754	0.000778754
KIAA0141	0.00302176	0.00480804	0.00343354	0.00338777	0.00330472	0.00209533	0.00339645	0.00401016	0.00244854	0.00267842
SLC13A1	0	0	0	0	0	0	0	9.83e-07	0	0
CADPS2	0.000122149	9.57e-05	0.000117002	0.000100787	0.000101229	0.000119204	7.23e-05	6.22e-05	0.00011251	9.46e-05
PCDHB4	0.000597758	0	0.00039621	0.00081373	0.000563546	0.000395653	0.000524452	0.000377651	0.000573312	0.000641424
PCDHA6	7.35e-06	1.06e-06	4.26e-06	6.2e-06	9.21e-06	1.22e-06	0	5.53e-06	6.17e-06	1.66e-06
PCDHGA2	7.29e-06	0	6.76e-06	6.56e-06	6.75e-06	4.18e-06	2.56e-06	5.85e-06	3.5e-06	8.21e-06
HSPB11	0.00042395	0.000156354	0.000443491	0.000471603	0.000462716	0.000442869	0.000430157	0.000564303	0.000409379	0.000487414
PHLPP1	0.000186584	0.000155889	0.000264075	0.000260264	0.000322347	0.000223102	0.000320677	0.000265444	0.00037614	0.000162374
ATP8B1	0.00157623	0.00165695	0.00170861	0.00163932	0.00159877	0.00189837	0.00144731	0.00248206	0.00156404	0.00153865
IL12RB2	4.34e-05	3.81e-05	2.5e-05	2.76e-05	4.37e-05	1.69e-05	3.64e-05	5.49e-05	1.9e-05	1.59e-05
SMARCD3	0.000491104	0.000222101	0.000724167	0.000897419	0.0008127	0.000243437	0.000495414	0.000295234	0.000401508	0.00101333
WDR70	6.4e-05	6.55e-05	7.21e-05	7.74e-05	7.05e-05	5.68e-05	9.51e-05	9.4e-05	5.42e-05	6.23e-05
FYB	0.00025007	0.000241724	8.29e-05	0.000199209	0.000139654	7.35e-05	0.000154021	0.000514394	7.17e-05	0.000145506
MPP4	1.1e-05	0	6.26e-06	1.18e-05	4.85e-06	6.25e-06	1.24e-05	3.16e-06	3.02e-06	0
STRADB	0.000104701	5.36e-05	0.000108624	0.000126342	8.5e-05	9.58e-05	0.000234844	0.000316089	6.77e-05	9.89e-05
BZW1	0.00488424	0.00548812	0.00456119	0.00353855	0.00339698	0.00448451	0.0033803	0.00453564	0.00462146	0.0028077
PGR	5.29e-05	1.74e-05	5.78e-05	0.000136575	2.65e-05	3.5e-05	6.99e-05	8.17e-05	5.43e-05	4.86e-05
C1QTNF3	0.000180542	3.2e-05	0.000154187	0.000281268	0.000565081	0.000137884	0.000130985	0.000327479	0.000118214	0.00012993
ME2	0.00131604	0.00137968	0.00190361	0.0018398	0.00104194	0.00111519	0.00168279	0.00113494	0.00130845	0.0013397
C5orf22	0.00127406	0.00188094	0.000893724	0.00101141	0.00125781	0.00141123	0.000974425	0.00146105	0.00105096	0.00132279
CCNT2	0.00295334	0.00248965	0.0025227	0.00268958	0.00351242	0.002162	0.00226952	0.00306675	0.00227059	0.00209338
FAM135A	0.000956071	0.000826784	0.000747277	0.00101918	0.000536141	0.000878538	0.000986143	0.00137711	0.000621722	0.000446768
COL19A1	5.67e-06	0	1.16e-05	2.88e-05	1.33e-06	5.22e-06	3.46e-06	2.15e-05	9.46e-06	8.93e-07
EPB41L3	6.93e-05	0.000113505	3.58e-05	8.34e-05	4.58e-05	5.03e-05	0.000993618	0.000346115	3.73e-05	3.9e-05
COBLL1	0.000980883	0.0013863	0.00148455	0.00105119	0.00172797	0.00049622	0.000571774	0.00033076	0.000540665	0.00229185
DLG3	0.00147317	0.00118869	0.00130595	0.00137945	0.0013496	0.00126252	0.00125453	0.00141094	0.00121739	0.000842833
KCNK2	1.1e-06	3.17e-05	2.62e-05	1.1e-05	5.48e-05	2.42e-07	3.21e-06	2.2e-06	1e-05	7.6e-05
SERTAD4	0.00070999	0.000988408	0.000271812	0.000734577	0.00036825	0.000575271	0.00022554	0.000779971	0.00067215	0.000310325
TRAF5	0.000830294	0.00129517	0.000887047	0.0011681	0.00105256	0.000540293	0.000510237	0.00104053	0.000536773	0.00090716
MRPL22	0.000549645	0.000720152	0.000566278	0.000544494	0.000488488	0.000559552	0.000513689	0.000629454	0.000560115	0.00077531
GEMIN5	0.000255016	0.000392211	0.000289452	0.00034632	0.00025842	0.000201891	0.000178409	0.000264249	0.000225404	0.000207246
OPRK1	3.26e-06	0.000176659	0	0	0	0	1.43e-05	0	1.56e-06	1.18e-05
NFE2L1	0.0182021	0.0172109	0.0198096	0.018586	0.0161397	0.0148587	0.0282649	0.0237778	0.0142612	0.0162256
SEMA5B	1.98e-05	0	1.13e-05	1.43e-05	8.2e-06	2.2e-05	4.04e-05	3.41e-05	3.5e-05	1.54e-05
GSK3B	0.000620318	0.000633643	0.000636984	0.000673424	0.000593982	0.000579252	0.000771898	0.000833026	0.000598518	0.000684843
ITGB5	0.000333858	0.000448818	0.000526267	0.000495849	0.000422337	0.000454413	0.000403158	0.000383725	0.000491659	0.000170737
ERC1	0.000187436	0.000137761	0.000192185	0.000242496	0.000178173	0.000152002	0.000165038	0.000245222	0.000168284	0.000164799
XPO1	0.00507318	0.00427722	0.00436441	0.00472909	0.00412596	0.0045307	0.00550084	0.00591096	0.00495121	0.00296628
C4orf6	0	0.000483439	0.000138899	7.86e-05	0.000262667	0.000121366	4.6e-05	0.000105135	6.28e-05	0.000126486
RNF13	0.000241917	0.000253562	0.000227943	0.000231185	0.000237734	0.000191624	0.000183419	0.000297886	0.000174154	0.000177822
TRPM3	6.55e-06	1e-05	1.58e-05	1.2e-05	2.02e-05	2.5e-06	1.88e-05	2.31e-06	4.2e-06	1.75e-05
PALB2	0.000304022	0.00031229	0.000353017	0.000356223	0.000313249	0.000282017	0.000406922	0.00041417	0.000324579	0.00029468
DOPEY1	0.000484197	0.00037674	0.000451912	0.000508969	0.000617861	0.000301572	0.00047998	0.0006407	0.00040292	0.000350906
LYRM2	0.000353705	0.000247563	0.000283718	0.000313883	0.000220115	0.000284907	0.000231431	0.000400631	0.000277717	0.000301062
BCKDHB	0.00013037	0.000211103	0.000267668	0.000155035	0.000267891	9.73e-05	0.000106633	0.000165912	0.000123175	0.000482803
KAT6A	0.00145007	0.00108295	0.00142455	0.00161109	0.00136897	0.00124513	0.00143347	0.0016512	0.00127449	0.0013577
ZCCHC6	0.00141225	0.000733277	0.00149453	0.0014648	0.00148085	0.00122955	0.00137488	0.00168063	0.00133503	0.00131118
ULK2	0.000273753	0.00036907	0.000235192	0.000298206	0.000312706	0.000153497	0.000159101	0.000294808	0.000196918	0.000222067
GRHL2	0.000521922	0.000329933	0.000442795	0.000400093	0.000486567	0.000317644	0.000294943	0.000391461	0.00034326	0.000318774
TNPO1	0.00241619	0.00267813	0.00234583	0.00211152	0.00177855	0.00248874	0.00160359	0.00221127	0.00241117	0.00159985
PLOD1	0.00144402	0.00180741	0.000829513	0.00110775	0.000816821	0.00106696	0.00163892	0.000883754	0.000888929	0.000724474
P2RX5	7.69e-05	6.46e-05	3.25e-05	0.000118062	0.000178062	2.32e-05	0.000144229	0.000224613	6.04e-05	4.64e-05
ITGAE	0.000240448	0.00013755	0.000192417	0.000217754	0.000329475	0.000118393	0.000278708	0.00026775	0.000141556	0.000138053
DIS3	0.00146819	0.00135418	0.0014963	0.00166787	0.00156019	0.00131257	0.00155371	0.00201821	0.00132404	0.0013216
PIBF1	0.000136885	0.000150397	0.000113953	0.000130042	0.000117288	8.75e-05	0.000129288	0.000141702	9.61e-05	0.000110309
TDRD3	0.000223316	0.000291718	0.000361194	0.000299945	0.00031249	0.00022993	0.000326968	0.000341864	0.00029107	0.000339859
AC000111.6	1.19e-05	0	5.27e-06	1.34e-05	0	5.26e-06	0.000210858	0.000199299	4.76e-06	0
NUFIP1	0.00013314	0.000182736	0.000122878	0.000145379	0.000100098	0.000122705	0.000136035	0.000165725	0.00010749	0.000225828
PDS5B	0.00046839	0.000481158	0.000434646	0.000526019	0.000421624	0.000399816	0.000362101	0.0005028	0.000450083	0.000391002
OXCT1	0.00029897	0.000532583	0.000697572	0.000281228	0.000391482	0.000302815	0.000205719	0.000215316	0.000201472	0.000929927
RRAGB	0.000214565	0.000126129	0.000396573	0.000389985	0.000359656	0.000248534	0.000427186	0.000397472	0.000192928	0.000281434
EPYC	0	0	0	0	0	0	0	0	0	0
CYLD	0.00132748	0.000813721	0.00096141	0.00145386	0.00126822	0.00085058	0.00119445	0.00183275	0.000606087	0.000894263
SLC27A5	0.000177549	0.000415539	0.000131329	0.000164064	0.000158787	0.000129442	0.000171579	8.26e-05	0.000139439	0.00010872
ZNF324	0.00230038	0.00094268	0.00170532	0.00213421	0.00207793	0.0010685	0.00202713	0.00239936	0.00148539	0.00132759
ZNF671	0.00123662	0.00128999	0.00121881	0.00199232	0.00150961	0.00114592	0.00111327	0.00186666	0.00111386	0.000856753
ZNF416	0.000207021	0.000198997	0.00057937	0.000465864	0.000283888	0.000159864	0.000211905	0.000426997	0.000220617	0.000291565
ZNF586	0.000683558	0.000493284	0.000677389	0.000683234	0.000893495	0.000372208	0.00066768	0.0007484	0.000435993	0.000497953
ZNF446	0.000598596	0.000365545	0.000645716	0.000748351	0.00104115	0.000349595	0.000865014	0.000683081	0.000365858	0.000524249
ZNF264	0.00377306	0.00307488	0.00363049	0.00431924	0.00368744	0.00339121	0.00280088	0.00392958	0.00315897	0.00356035
RPS5	0.00726148	0.0156833	0.00522699	0.00703336	0.00654895	0.00706619	0.00702486	0.00654856	0.0065395	0.00299087
FAT1	0.00240138	0.00280441	0.00220924	0.00209884	0.00180015	0.00244974	0.00414642	0.00303139	0.00165945	0.00124313
YTHDC1	0.000648247	0.000258268	0.00079292	0.00076937	0.000761556	0.000732528	0.000920476	0.000952155	0.000685138	0.000821165
CHMP2B	0.00149997	0.0011811	0.00119664	0.00111616	0.00111544	0.00148825	0.00109012	0.00204285	0.00120891	0.00117102
SMAP2	0.00123523	0.000823786	0.000910986	0.000898232	0.000813001	0.000859723	0.00087741	0.00100022	0.00101917	0.000988455
PPIE	0.000339906	0.000194678	0.000510051	0.000424943	0.000239429	0.000182017	0.000418339	0.000291328	0.000328836	0.000356188
ZMPSTE24	0.0019618	0.00271496	0.00138122	0.00176376	0.00112769	0.00184991	0.00118385	0.0014858	0.00123113	0.00118129
STARD7	0.00512921	0.00436402	0.0060339	0.00536312	0.00364308	0.00522344	0.00704162	0.00645822	0.00528197	0.00557355
NOA1	0.00128746	0.00120702	0.00150337	0.00182873	0.00144526	0.00145412	0.00252352	0.00178112	0.00145813	0.00100527
REST	0.00133609	0.00169727	0.0013847	0.00157351	0.00154923	0.00132843	0.00126824	0.0017336	0.00113301	0.00125313
HAL	0.000107151	0.000222476	5.92e-05	3.21e-05	5.23e-05	2.84e-05	0.000159818	0.000132605	3.08e-05	8.62e-06
SSH1	0.000953251	0.000982721	0.000797928	0.000994177	0.000706508	0.000583667	0.000736249	0.00107955	0.000720983	0.000669339
GSTP1	0.0618426	0.0416013	0.0461789	0.0487951	0.0206512	0.0886585	0.0367871	0.0195653	0.062258	0.0115856
APLP2	0.00422948	0.00719061	0.0054048	0.00645943	0.00286208	0.00651335	0.00704082	0.005875	0.00366675	0.00647484
KIAA1467	6.98e-05	6.06e-05	5.94e-05	5.62e-05	4.45e-05	1.08e-05	8.92e-05	3.72e-05	2.03e-05	4.27e-05
SLCO1A2	2.18e-06	0	3.62e-07	0	0	0	9.58e-07	5.48e-07	0	0
WBP11	0.00248699	0.00410478	0.00300685	0.00326547	0.00219732	0.00280167	0.00280878	0.00408148	0.00304691	0.0033526
EIF3I	0.00314107	0.00349199	0.00296929	0.00269742	0.00282107	0.00407705	0.00370008	0.00260748	0.00367556	0.00268281
NKAIN1	0	0	0	0	0	0	0	4.26e-06	6.79e-07	5.13e-06
COL16A1	0.00183394	0.00071827	0.00104855	0.00239763	0.0030186	0.000493944	0.00163043	0.000965778	0.000643228	0.000663383
TXLNA	0.00579908	0.00681519	0.00546095	0.00613907	0.00475404	0.00555572	0.00446889	0.00481405	0.0062277	0.00384645
APOB	1.59e-05	4.81e-05	1.71e-05	4.32e-05	0.000176106	7.88e-06	0.0492794	5.98e-06	1.14e-05	2.4e-05
NCOA1	0.000270268	0.000175492	0.000289846	0.000286783	0.000351124	0.000166026	0.000412436	0.000357119	0.000179849	0.000302802
AGBL5	0.00118641	0.000373229	0.00148141	0.0016203	0.00145128	0.00105298	0.00174799	0.00146703	0.000932435	0.000933105
EFR3B	5.79e-05	0.00012686	4.8e-05	6.95e-05	4.97e-05	3.59e-05	8.13e-05	3.56e-05	3.64e-05	6.11e-05
KIF3C	0.000114583	4.7e-05	9.49e-05	0.000150411	7.79e-05	6.29e-05	7.94e-05	0.000101359	9.54e-05	4e-05
RAB10	0.00161052	0.00111501	0.00160721	0.00154479	0.00123786	0.0017134	0.00117296	0.00152231	0.0017509	0.0011857
GCKR	0.00123953	7.28e-05	0.00066271	0.000477902	0.00183682	0.000413351	0.000157732	0	0.00144143	0.000700576
HADHA	0.00172948	0.0018469	0.00237569	0.00199467	0.00218397	0.00184608	0.00527035	0.00228506	0.00201152	0.00160033
MAPRE3	0.000682261	0.000698963	0.000526599	0.000630732	0.000463944	0.000233715	0.000429253	0.000274737	0.00027265	0.000413613
CAD	0.00201822	0.00195287	0.00157231	0.0020209	0.00188386	0.00131475	0.00178471	0.00184916	0.0020366	0.00108155
CD59	0.00690815	0.0144232	0.0113584	0.00709564	0.00713475	0.00637669	0.00309926	0.00250679	0.00487343	0.00562878
CD82	0.00168152	0.000914814	0.00168337	0.00196975	0.00122233	0.0019014	0.00191617	0.000567989	0.00132678	0.00108529
BCORL1	0.000283755	0.000674915	0.000352104	0.000531291	0.000370732	0.000244598	0.000562565	0.000656631	0.000242088	0.000480624
ATRX	0.000765494	0.000553604	0.000732364	0.000936013	0.000712089	0.000666607	0.000810482	0.000884653	0.00062308	0.000818024
TAF9	7.12e-05	0	7.67e-05	0.000100117	6.52e-05	9.13e-05	9.76e-05	0.000129462	8.75e-05	7.52e-05
FCN1	0.00035763	0.00012133	2.32e-05	0.000652242	0.000259633	0.000102112	6.15e-05	0.000541796	4.04e-05	0.000110048
MYNN	0.00226128	0.002244	0.00160519	0.00173381	0.00189508	0.00132416	0.00106457	0.00180615	0.00147633	0.00191872
MECOM	0.000569734	0.000764749	0.000868927	0.000715589	0.000700063	0.000598885	0.000445704	0.000255089	0.000691301	0.000920495
SCAMP1	0.000471573	0.00062802	0.000524267	0.000531131	0.000412801	0.000503668	0.000280843	0.000518351	0.000369369	0.000515797
PREP	0.000300819	0.000220954	0.000320545	0.000352129	0.000263254	0.000350453	0.000616029	0.000737695	0.000348031	0.000278464
HACE1	0.00022927	0.000252608	0.000215392	0.000244717	0.000190719	0.000175982	0.00026595	0.000235208	0.000170926	0.000182963
SEH1L	0.00114199	0.00198679	0.000804163	0.00101222	0.000714401	0.00086822	0.00118946	0.00125312	0.000820964	0.00063491
WDR47	0.000237853	0.000186076	0.000284091	0.000296769	0.000236148	0.000173801	0.000142566	0.0001725	0.000224738	0.000272917
WDFY1	0.000892194	0.000771035	0.000857329	0.000831416	0.000683828	0.000781762	0.000663499	0.000983344	0.000669625	0.000593797
OVGP1	8.8e-05	0	0.000120875	0.000150942	0.000247378	8.74e-05	9.93e-05	0.000176675	6.63e-05	6.83e-05
SLC25A24	0.00124051	0.00211057	0.000894474	0.00095713	0.000712525	0.00151554	0.001194	0.00174697	0.00123292	0.00064857
MAP3K4	0.000281621	0.000335727	0.000334481	0.000423503	0.000345073	0.000254187	0.000349347	0.000416438	0.000263319	0.000276529
PILRA	0.000142968	3.3e-05	6.2e-05	9.55e-05	7.82e-05	4.82e-05	8.67e-05	0.000216488	6.86e-05	0.000219657
IGSF9	0.00450548	0.000578616	0.00666489	0.00512754	0.00910338	0.00668572	0.00388494	0.00307035	0.0104532	0.00270295
ABCB1	2.02e-05	3.63e-05	1.87e-05	3.63e-05	2.24e-05	1.15e-05	0.000104851	0.000303029	1.51e-05	1.46e-05
ZNF213	0.00110472	0.00111687	0.00182197	0.00148183	0.00166917	0.00114412	0.00194988	0.00147364	0.00131507	0.00151402
AKR1B1	0.000879898	0.000916918	0.0011565	0.00121128	0.00107206	0.00058571	0.000622857	0.000918019	0.000757605	0.00111048
CPNE3	0.00196763	0.00307252	0.00207074	0.00192519	0.00157323	0.00181665	0.00140126	0.00228295	0.00142227	0.00189762
RRN3	0.000197487	0.00139242	0.000265072	0.000275904	0.000258965	0.00018627	0.000197093	0.000245225	0.000219006	0.000119201
CTTN	0.0113242	0.00789064	0.00898899	0.00941585	0.0093918	0.00992009	0.00793945	0.00713103	0.0107793	0.00669201
WNT11	6.94e-06	1.2e-05	1.15e-05	7.8e-06	0	6.89e-06	3.04e-05	8.35e-05	1.66e-06	4.19e-06
MTIF2	0.000558336	0.000626144	0.000913206	0.000779454	0.000673926	0.000704902	0.00108178	0.00109195	0.000767306	0.000957972
DDHD2	0.000951881	0.000655687	0.00103335	0.0012552	0.00121811	0.000844885	0.00152274	0.00109857	0.00078956	0.000933892
TTC39A	0.00208366	0.000891176	0.0017031	0.00147735	0.00161965	0.00195446	0.000883252	0.00168701	0.00186161	0.000823142
EPS15	0.000889864	0.000746616	0.000916864	0.000873704	0.000779372	0.000738369	0.000665988	0.00100818	0.000650558	0.000895294
ORC1	0.000107063	0.000287129	7.27e-05	9.44e-05	9.91e-05	0.000113384	0.000119765	0.0001128	0.000287518	6.46e-06
MGST2	0.000427948	0.000123734	0.000434838	0.000440431	0.000211647	0.00057324	0.000578555	0.000515517	0.000424525	0.000199011
CHERP	0.0015667	0.00204496	0.00158273	0.00167516	0.00116873	0.00140767	0.0017996	0.00188577	0.0019409	0.0017876
ATG16L1	0.000585343	0.000404884	0.000541338	0.000516204	0.000501844	0.000395944	0.000509222	0.000562539	0.000419632	0.000385535
USP40	0.000796861	0.000533954	0.000973967	0.00108621	0.00131448	0.000663136	0.000969352	0.000730701	0.000751372	0.000813015
POMGNT1	0.00329024	0.00234077	0.00395004	0.00290381	0.00432215	0.00290964	0.0020576	0.00363458	0.0028373	0.00249498
RAD54L	0.000143002	0.000155435	0.000131242	0.000169152	7e-05	0.000214789	0.00028471	0.000204198	0.000304641	3.65e-05
MAST2	0.0002552	0.00041549	0.00018965	0.000242916	0.000210218	0.000166217	0.000416503	0.000583066	0.000199461	9.89e-05
DNAJA1	0.00626195	0.00492393	0.00506318	0.00530642	0.00390148	0.00628387	0.00404343	0.00521396	0.0066385	0.00382486
B4GALT1	0.00560352	0.00549437	0.00300201	0.00313838	0.00258739	0.00379308	0.0015296	0.00181917	0.00436571	0.00301235
CHMP5	0.00179269	0.00218715	0.00195211	0.00152942	0.00154235	0.00189395	0.0018321	0.00191741	0.00144541	0.00120096
NFX1	0.000571078	0.000848845	0.000694427	0.000810279	0.000877768	0.000518352	0.000656699	0.000944865	0.00066049	0.00051071
AQP6	0.000468206	0.000117834	0.000253914	0.000804578	1.31e-05	8.45e-05	0.000201659	0	5.31e-05	2.06e-05
DIMT1	0.00129388	0.000795987	0.000871069	0.00112659	0.000880623	0.000873205	0.000934873	0.00186344	0.00104874	0.000931043
IPO11	0.000129284	0.000111302	0.000109927	0.000123553	9.54e-05	9.85e-05	7.44e-05	0.000121027	8.04e-05	7.87e-05
FOLH1	1.09e-05	3.15e-06	0	1.84e-05	5.26e-06	6.32e-06	0.00546592	8.22e-06	0	3.29e-06
EIF2AK1	0.00305121	0.00342977	0.00399326	0.0034786	0.00282498	0.00393008	0.00360886	0.00388159	0.00357077	0.00368889
NME8	4.9e-06	0	8.67e-06	1.96e-05	3.78e-06	1.08e-06	2.87e-06	1.64e-05	1.02e-05	1.38e-05
EPDR1	5.15e-05	6.19e-06	5.46e-05	4.48e-05	2.46e-05	3.14e-05	4.24e-05	1.96e-05	1.12e-05	1.03e-05
SNX10	0.000110917	0.000127941	1.09e-05	3.31e-05	4.12e-05	2.24e-05	2.7e-05	0.000138089	1.38e-05	1.98e-05
SEPHS1	0.0010612	0.000635764	0.00120322	0.00116008	0.00110199	0.0010527	0.000976771	0.000987783	0.00113352	0.00107252
MRPL28	0.00380187	0.00698502	0.00439048	0.00458641	0.00414191	0.00490317	0.00698075	0.00469974	0.00448281	0.00402177
HBQ1	0.000232583	0	0.000154162	0.00087231	0.00044851	0.000153946	0.000816241	0.000933509	0.000278839	0
ITPKC	0.00134347	0.00100709	0.000845611	0.000721729	0.00168776	0.000912827	0.00148825	0.000815273	0.000792943	0.00033985
CEACAM6	0.000661938	0.00229521	0.000293381	0.000352951	0.000190702	0.00160473	0.0014554	0.00455736	0.000137682	5.3e-05
FAT2	7.44e-05	0.000240933	8.39e-05	5.09e-05	0.000116809	6.74e-05	0.000247398	0.000172909	7.64e-05	4.41e-05
RBM22	0.00335751	0.0022063	0.00331913	0.00342367	0.00287478	0.00309169	0.00331308	0.0040609	0.0032517	0.00315133
TMED2	0.0180459	0.0290266	0.0103473	0.0105072	0.00987961	0.0180564	0.00921731	0.0133901	0.0141631	0.0111106
ERO1LB	0.0040068	0.00427634	0.00124343	0.0016127	0.00528972	0.000675674	0.000835249	0.000396422	0.000473034	0.0025477
ZFAND6	0.00132857	0.0012587	0.00105716	0.000950649	0.00115238	0.000954731	0.00120616	0.00134281	0.000923489	0.00115133
HSD17B2	0.000229208	0.000199829	0.000508772	0.000243901	0.000371075	0.000427791	0.00216649	0.000377077	0.000571952	0.000233261
TXLNG	0.000361422	0.000551379	0.000441447	0.000420869	0.000314757	0.000401279	0.000489714	0.000494266	0.000389273	0.000517229
PPEF1	1.11e-06	0	7.38e-07	1.25e-06	1.72e-06	3.69e-07	1.95e-06	5.59e-07	5.34e-07	1.34e-06
LAT2	0.000460018	0.00125538	0.000241699	0.000338751	0.000443547	0.000178235	0.000378994	0.000568543	0.000250196	0.000226871
HUWE1	0.00310537	0.00385357	0.00369569	0.00413839	0.0032729	0.00301067	0.00334852	0.0030539	0.00312934	0.00300389
ZW10	0.000345943	0.000228367	0.000335662	0.000297011	0.000279705	0.000260704	0.000305347	0.000271845	0.000336793	0.000342144
ALG9	6.2e-05	5.79e-05	6.37e-05	6.36e-05	5.26e-05	4.83e-05	7.27e-05	7.79e-05	4.48e-05	7.72e-05
MYBPC2	1.27e-05	0	3.36e-06	7.6e-06	1.56e-05	5.03e-06	2.22e-06	3.05e-05	0	0
NOX4	3.41e-06	1.4e-05	9.68e-07	2.92e-06	3.01e-06	9.67e-07	1.28e-06	1.47e-06	1.87e-06	1.76e-06
ACOX3	0.000519737	0.000205959	0.000418369	0.0004291	0.00075794	0.000305621	0.000418082	0.000329796	0.00029669	0.000259479
MTMR2	0.000581602	0.000412032	0.000543951	0.000523516	0.00054753	0.000435884	0.000252326	0.000396105	0.000565284	0.000474332
PPP1R15A	0.0218985	0.0337595	0.0114374	0.015993	0.0123657	0.00958656	0.0195778	0.0155296	0.0103907	0.00808679
HSD17B14	0.000250463	0.000156835	0.000137554	0.000187874	0.000146277	0.000101837	0.00012557	0.000233367	7.89e-05	0.000120942
TRIP6	0.00729182	0.00179353	0.00557063	0.00877757	0.00440454	0.00768325	0.00452771	0.0051782	0.00217265	0.00242718
ACHE	0.00214683	0	0.000176867	0.000636861	0.00102913	0.00016859	0.00740651	0.00551319	0.000127963	8.79e-05
FTL	0.227568	0.548773	0.178486	0.169814	0.17508	0.105072	0.203051	0.161495	0.0984726	0.138622
SRRT	0.00692748	0.00699644	0.00724572	0.008078	0.00742989	0.00721075	0.00770565	0.00666282	0.00863324	0.00648508
BAX	0.00584365	0.00429328	0.00414655	0.0050927	0.0038342	0.00559319	0.00788199	0.00675166	0.00673259	0.0027954
NLK	0.000574825	0.000344788	0.000460477	0.000515773	0.000459018	0.000366705	0.000628253	0.000648749	0.000343655	0.000472525
PIGS	0.00223453	0.00196482	0.00278011	0.00261724	0.00253244	0.00342479	0.00273987	0.00262351	0.00284362	0.00197336
ADAMTS2	8.73e-05	0.000194827	8.92e-05	8.12e-05	7.66e-05	5.66e-05	8.07e-05	5.07e-05	9.21e-05	6.23e-05
TMPRSS11E	0	0	2.24e-06	2.53e-06	0	0	0	0	0	0
ATXN7L3	0.0127174	0.0130825	0.0111244	0.0126427	0.0124035	0.00907183	0.0130711	0.0110839	0.0119188	0.00675349
PGS1	0.00159214	0.000720737	0.00117968	0.00115055	0.00137705	0.00072707	0.00139209	0.00139102	0.000884069	0.000659726
PSMC5	0.00917123	0.00769376	0.00860031	0.00870349	0.00681971	0.00964596	0.00809224	0.00721564	0.00884615	0.00574536
UIMC1	0.000300127	0.000263173	0.00031104	0.000319065	0.000342537	0.000239145	0.000381405	0.000330761	0.00033859	0.000242407
CETP	0.00024634	4.44e-06	3.57e-05	0.000115488	0.000195954	3.82e-05	5.74e-05	0.000100417	3.32e-05	3.25e-05
MMP2	0.0011231	0.00138397	0.00114397	0.0010878	0.000392407	0.000828634	0.000532683	0.000644067	0.00100672	0.000754768
MT3	4.2e-05	0	0.00033435	0	9.73e-05	0	0	0.000126538	2.02e-05	0.000152235
LPCAT2	0.000463238	0.00031306	0.000342447	0.000352383	0.000205985	0.000569943	0.000241944	0.000379512	0.000303688	0.000317106
GNAO1	0.000194182	8.99e-05	0.000109453	0.000303165	9.2e-05	9.18e-05	0.00015114	0.000144727	9.24e-05	0.000127973
OGFOD1	0.000837097	0.00120963	0.000695087	0.000851016	0.000693002	0.000718466	0.000774793	0.00088303	0.000670523	0.000710701
SH3BP2	0.00472653	0.00377212	0.00380403	0.00365504	0.00482896	0.00258064	0.00346862	0.00428148	0.00386187	0.00279337
NOP14	0.00108104	0.00133905	0.00123686	0.00129992	0.000885178	0.00126374	0.00105936	0.00122157	0.00158236	0.00120864
ADD1	0.00290648	0.00234908	0.0030915	0.00337264	0.00320687	0.00253083	0.00388021	0.00361793	0.00263318	0.00246317
L2HGDH	0.000207741	0.000112	0.000315055	0.000352307	0.00027694	0.000259313	0.000402172	0.00031041	0.000289664	0.000308025
TXNDC16	0.000145808	0.000152971	0.000210779	0.000258325	0.000136035	0.000131897	0.00014011	0.000213188	0.000124862	0.000167635
C14orf166	0.00138467	0.00103565	0.00148381	0.00130504	0.00116041	0.00144211	0.00130238	0.00168569	0.00137014	0.00160892
NID2	0.000164261	0.000591158	0.000195978	0.000284869	0.000139881	0.000179177	0.000208681	0.00040744	0.000170777	0.000134839
GMCL1	0.000530006	0.000520785	0.000594177	0.000677326	0.000570332	0.000606336	0.00100752	0.001213	0.000661301	0.000570698
SF3B2	0.00598304	0.00654395	0.00582625	0.00700361	0.00597531	0.00715421	0.00733624	0.00656587	0.00756738	0.00524781
KLHL42	0.00197859	0.00204048	0.00164299	0.00238899	0.00158293	0.0015068	0.00153912	0.00186357	0.00179362	0.0016915
GNAS	0.00447737	0.00584502	0.00560255	0.00577076	0.00493743	0.00524972	0.00502987	0.00507504	0.00495375	0.00555228
DNM1L	0.00121416	0.000899393	0.000895138	0.00100919	0.000942447	0.000822202	0.000828291	0.00132697	0.000929898	0.00091665
PTHLH	6.37e-05	0.000180335	8.83e-05	9.56e-05	4.91e-05	8.05e-05	3.05e-05	5.81e-06	2.78e-05	0.000132809
PHACTR3	1.03e-05	7.23e-06	7.27e-06	1.46e-05	7.25e-06	8.92e-06	9.35e-06	7.86e-06	1.19e-05	1.25e-05
ERGIC2	0.000813056	0.00100245	0.000727087	0.000903953	0.000707598	0.000688997	0.000852289	0.00117627	0.000628846	0.000881258
TFAP2C	0.000254464	7.83e-05	5.62e-05	0.000184513	8.51e-05	0.000207729	0	0.000187244	9.36e-05	3.07e-05
AURKA	0.000402125	0.00031065	0.000361906	0.000285033	0.000210582	0.000695936	0.000592333	0.000422007	0.000617442	0.000173689
CASS4	5.26e-05	0	3.14e-05	3.95e-05	2.57e-05	1.28e-05	5.23e-05	6.86e-05	2.78e-05	8.47e-06
PIR	0.000147892	3.14e-05	9.39e-05	8.76e-05	8.23e-05	7.21e-05	3.69e-05	2.81e-05	0.000156028	7.42e-05
AAMDC	6.09e-05	6.72e-05	0.000107245	9.14e-05	8.79e-05	7.37e-05	7.33e-05	8.03e-05	6.22e-05	5.88e-05
RFX2	9.88e-05	3.97e-05	8.1e-05	7.94e-05	4.94e-05	4.97e-05	6.66e-05	4.53e-05	4.21e-05	3.12e-05
METTL2A	0.00054964	0.000949194	0.000387216	0.000454695	0.000532987	0.000484379	0.000413344	0.00066182	0.000430767	0.000352611
SULT2B1	2.86e-05	4.12e-05	1.3e-05	3.08e-05	3.72e-05	3.55e-05	9.1e-05	5.2e-05	6.86e-06	6.48e-06
ALG6	0.000236138	0.000110054	0.000225292	0.000273744	0.000185826	0.000213924	0.000196716	0.000284812	0.000227625	0.000177084
CNOT3	0.00179758	0.00174781	0.00187144	0.00190255	0.00196733	0.00165078	0.00204366	0.00218146	0.00214154	0.0017894
GP6	0	0	4.57e-06	2.59e-06	2.66e-06	2.28e-06	0	3.46e-06	0	0
PTPN4	0.000245839	0.000515309	0.000444541	0.000356063	0.000341972	0.000165969	0.000246172	0.000281539	0.000185079	0.000444474
DDX18	0.00414013	0.00405954	0.00280749	0.00325956	0.00254523	0.00321444	0.00301653	0.00412073	0.0029243	0.00264594
KHSRP	0.0169454	0.0205786	0.013188	0.0169829	0.0123406	0.0161705	0.0179692	0.0187399	0.0197462	0.0128041
GNA11	0.00460862	0.00265965	0.00423603	0.0047788	0.00458538	0.00503482	0.0123638	0.00601081	0.00572617	0.00271438
ASAP3	0.0010506	0.000542284	0.00130255	0.000960415	0.00123598	0.000613342	0.000442975	0.000647681	0.000904697	0.000948918
EDEM2	0.00076442	0.00114109	0.000590832	0.000714266	0.000583518	0.000660033	0.000833123	0.000567974	0.000598705	0.000325692
DNMT3B	0.000118958	0.000126822	0.000111105	0.000128439	0.000126516	0.00013123	7.27e-05	8.68e-05	0.000110636	8.92e-05
REM1	7.05e-05	1.02e-05	0.000105084	0.000251057	5.44e-05	8.74e-05	7.73e-05	0.000106054	8.45e-05	3.19e-05
TPX2	0.000262642	0.000142108	0.000358044	0.00043464	8.46e-05	0.000750926	0.000427608	0.000369498	0.00062521	6.37e-05
FER1L4	0.0108979	0.00174208	0.0165753	0.00883661	0.0228564	0.0108928	0.00396605	0.000680291	0.0271126	0.00790181
PDRG1	0.00122348	0.00187749	0.00104989	0.00104065	0.000952161	0.000932732	0.000843414	0.000920741	0.00100057	0.000751667
EPB41L1	0.00142963	0.00168915	0.00222244	0.00179643	0.00193467	0.00155067	0.000956763	0.000624066	0.00200991	0.00163975
SLC15A1	4.92e-05	1.7e-05	0.000175224	4.89e-05	6.26e-05	9.6e-05	0.00479414	0.000404679	3.48e-05	7.42e-06
DOCK9	0.000291348	0.000304426	0.000186606	0.000262511	0.000238097	0.000158249	0.000214831	0.000250332	0.000152318	0.000144658
ANKRD10	0.00432004	0.00425329	0.00403707	0.00436179	0.00477675	0.00296526	0.00460157	0.00616033	0.0029975	0.00321186
TGDS	0.000838748	0.000417779	0.000669661	0.000617712	0.000691084	0.000762089	0.000548571	0.000615908	0.000660013	0.000469442
DOCK3	6.69e-06	2.3e-05	7.36e-06	1.36e-05	1.24e-05	5.69e-06	6.29e-06	6.59e-06	9.56e-06	6.78e-06
C3orf18	0.00044277	0.00107404	0.00152782	0.00106964	0.00120541	0.000349095	0.000662686	0.000424681	0.000530829	0.00171356
COQ9	0.00255509	0.00262998	0.00337906	0.00255851	0.00306476	0.00240329	0.00431724	0.0032569	0.00314239	0.00385926
TMEM40	0	0	1.56e-06	0	1.82e-06	0	0	0	0	0
KIF9	9.62e-05	0.000135668	0.000133643	0.000105411	8.6e-05	0.000138511	0.000135355	0.000157867	0.000115003	9.22e-05
ARHGAP28	0.000108785	5.83e-05	9.65e-05	0.000120864	5.69e-05	8.98e-05	5.67e-05	6.21e-05	0.000106082	8.68e-05
CRLS1	0.00159035	0.00164469	0.00234288	0.0024027	0.00212466	0.00159547	0.00233356	0.00196347	0.0017883	0.00205827
DEFB127	0	0	0	0	0	0	0	0	0	0
PPP1R13B	0.000916206	0.000555734	0.000908475	0.00101089	0.0010772	0.000780819	0.000905139	0.000969831	0.000786108	0.000953256
ATRN	0.000595172	0.00108564	0.00104264	0.000822357	0.000884816	0.000650347	0.00190807	0.000432573	0.000683106	0.000961948
SMOX	0.000173715	0.000289599	0.000175656	0.000153132	0.000422528	0.000104071	0.000302598	0.000151407	0.000285793	0.000352061
SIGLEC1	0.000571177	0.00118689	0.00104948	0.00116877	0.000871442	0.00074222	0.00133389	0.00224616	0.000739153	0.000415737
FKBP1A	0.0118099	0.017227	0.00631798	0.00620763	0.00493403	0.00762699	0.00549547	0.0101859	0.0068381	0.0051324
NSFL1C	0.00171832	0.00146112	0.0016048	0.00173795	0.00132544	0.00132839	0.00196949	0.00168933	0.00126616	0.00138719
SLC4A11	0.0011923	0.000635375	0.00044367	0.00041841	0.00053245	0.000692261	0.000507747	0.000188901	0.000675424	0.000168342
C20orf194	0.000504796	0.000314577	0.000518192	0.000483742	0.000572928	0.000276429	0.00038096	0.000174384	0.000355677	0.000290488
ZNF343	0.000396799	0.000227713	0.000358529	0.000373162	0.000386778	0.000279626	0.000396634	0.00029713	0.000322823	0.000254994
EBF4	0.000523853	0.000345706	0.000212007	0.000479847	0.000338997	0.000167534	0.000127056	0.000121302	0.000173918	0.000152016
CPXM1	0.000141788	8.92e-05	0.000401554	0.000290062	0.000357934	0.000145039	0.000214872	0.000258676	0.000247253	0.000357888
MAVS	0.00930211	0.0122585	0.0100102	0.00973656	0.0104266	0.0078807	0.0143748	0.0144614	0.00983963	0.00872348
LZTS3	0.00488291	0.00707385	0.00433581	0.00525971	0.00769356	0.0019351	0.00703187	0.00119974	0.00156107	0.00689095
F11	0	0	1.72e-05	8.33e-06	1.71e-05	0	0.000685562	2.23e-05	0	4.92e-05
XRN2	0.000502934	0.000525954	0.000367731	0.00043964	0.000420395	0.000361386	0.000326221	0.000490906	0.000385236	0.000341365
PLK1S1	0.000108774	0.000141659	0.000170709	0.000178449	0.000182963	9.38e-05	0.000288149	0.000183082	0.00010971	0.000213484
DYNLL1	0.0025153	0.00127852	0.00312675	0.00277358	0.00181024	0.00383252	0.00236243	0.00280564	0.00294964	0.00201596
TESC	0.00105413	0.000433799	0.00173379	0.00120809	0.00173405	0.00199231	0.000361847	2.95e-05	0.00174716	0.000818534
SNX5	0.00323702	0.00340577	0.00289561	0.00271104	0.00243727	0.00310846	0.003133	0.00435558	0.00374366	0.00206767
RPL6	0.010415	0.00929465	0.00891393	0.0107484	0.00699539	0.0109215	0.0148142	0.0132578	0.00926924	0.00890359
SIRPG	2.66e-05	0	1.76e-05	4.66e-05	6.62e-05	9.79e-06	4.15e-05	9.2e-05	1.7e-05	1.79e-05
MAPKAPK5	0.000862618	0.000802175	0.00102341	0.000994821	0.000973152	0.00080902	0.00183291	0.00208497	0.000813867	0.000931098
P2RX7	7.67e-05	4.78e-05	3.76e-05	0.000113867	4.26e-05	3.65e-05	4.17e-05	0.000181552	5.22e-05	4.81e-05
ESF1	0.000219557	0.000458076	0.000223461	0.000229488	0.00017676	0.000263648	0.000270526	0.000373197	0.000253154	0.000292564
RBBP9	0.00121022	0.00160583	0.00135268	0.00183339	0.00111045	0.00157591	0.00127	0.00184138	0.00110763	0.00167103
ANAPC5	0.00113803	0.00153007	0.00161639	0.00157633	0.00163024	0.00108342	0.00171895	0.00151915	0.00123147	0.00142287
SLC23A2	0.000300717	0.000277005	0.00042032	0.000597499	0.000324992	0.000270359	0.000352726	0.000346387	0.000240092	0.000370786
SLC8B1	0.000703945	0.000620652	0.000712363	0.000554174	0.000642988	0.000344149	0.000670206	0.00106022	0.000426486	0.000358426
TMEM230	0.00113393	0.00137545	0.00143692	0.00120297	0.000969264	0.00111645	0.000955146	0.00124572	0.000986226	0.00188589
DZANK1	6.05e-05	0.000143141	5.62e-05	7.42e-05	7.08e-05	4.34e-05	7.26e-05	0.000118444	5.23e-05	5.97e-05
KDM2B	0.000377833	0.000211485	0.000268907	0.000444351	0.000379994	0.00018406	0.000379413	0.000391984	0.000263502	0.000211911
C20orf26	2.47e-06	0	5.46e-07	6.18e-07	0	3.64e-07	0	2.76e-07	2.63e-07	6.63e-07
LHX5	2.48e-05	0.000304992	0.000235501	1.24e-05	0.000382411	1.64e-05	7.25e-06	0	6.74e-05	0.000319189
TASP1	7.02e-05	3.05e-05	5.4e-05	5.45e-05	6.39e-05	5.3e-05	5.09e-05	7.05e-05	4.95e-05	4.22e-05
OAS1	0.00263793	0.00138847	0.00124771	0.00163053	0.00215825	0.00182656	0.00204478	0.0017507	0.00179775	0.000556508
GCN1L1	0.00337477	0.00290474	0.00289939	0.00294535	0.00325901	0.00224371	0.00263192	0.00218203	0.00297996	0.00155026
RPLP0	0.0431211	0.117276	0.0417193	0.0498931	0.0395206	0.0597564	0.061754	0.0498603	0.0570832	0.0452027
PXN	0.00241287	0.00142073	0.00243599	0.00225637	0.00227779	0.00232016	0.00323654	0.00284024	0.00256587	0.00173622
SIRT4	6.97e-05	0.000241167	0.000220703	9.29e-05	0.000101541	8.2e-05	0.000169848	8.55e-05	0.000126257	0.00013087
RPH3A	2.06e-06	2.97e-06	6.83e-07	3.87e-07	3.98e-07	1.71e-07	1.36e-06	2.33e-06	3.71e-07	0
KIF16B	0.000186554	0.000177271	0.000168161	0.000207796	0.000158636	0.000200096	0.000274601	0.000343936	0.000208027	9.09e-05
TRMT6	0.000908685	0.000813606	0.000665479	0.000877037	0.000490153	0.000630897	0.000752647	0.000994678	0.000877619	0.000598335
CHGB	0.00723176	0.000546771	0.00268269	0.00223821	0.000482824	0.00238529	0.00312979	0.000993952	9.33e-05	0.00142322
PEBP1	0.00447413	0.00970924	0.00706198	0.00714961	0.00444485	0.00670061	0.0228806	0.00531042	0.0049006	0.00816467
TBX5	1.55e-06	0	0	0	0	0	9.54e-06	0	0	0
BRAP	0.000567749	0.000670485	0.000563198	0.000663433	0.000676268	0.000501054	0.000662469	0.000852594	0.000610282	0.000449924
ERP29	0.00725062	0.010358	0.00756875	0.00840874	0.00575389	0.00997429	0.00982799	0.00827282	0.00772723	0.00609067
NOS1	6.94e-07	0	4.6e-07	7.81e-07	2.14e-06	4.59e-07	0	1.04e-06	6.65e-07	5.86e-06
FUS	0.0214504	0.0122655	0.0183616	0.0247331	0.0169617	0.0202339	0.0304388	0.0300525	0.0223802	0.015329
IGBP1	0.000262672	0.0010872	0.000633268	0.000654842	0.000458859	0.000688628	0.000736566	0.00054781	0.000510035	0.000460096
FXYD5	0.0015085	0.00115358	0.0011443	0.00172244	0.000646437	0.00249987	0.000754887	0.00153047	0.00203357	0.00116006
ZNF302	0.00353798	0.00625534	0.00338305	0.00410406	0.00407864	0.00259131	0.00347727	0.00462672	0.00229928	0.00311572
GRAMD1A	0.00278665	0.00256718	0.001778	0.00216243	0.00237825	0.000939037	0.00186591	0.00249859	0.00086997	0.00181262
FXYD3	0.00445105	0.0013992	0.00530917	0.00430129	0.00633312	0.00478415	0.00441534	0.0143041	0.00486034	0.00273502
HEPH	4.78e-05	1.29e-05	6.54e-05	8.3e-05	5.1e-05	6.32e-05	0.0014399	0.00185291	7.33e-05	3.08e-05
CDIP1	0.000108257	0.000319122	0.000169423	0.000180454	0.000211082	5.77e-05	0.00037201	0.000120697	8.8e-05	0.000152467
CMTM1	0.000471663	0.00057471	0.00086744	0.000443493	0.000671273	0.000395736	0.000326394	0.000493271	0.000563875	0.000288701
KCNH4	6.25e-05	0.000664726	3.45e-05	3.91e-05	1.87e-05	1.84e-05	7.92e-05	2.79e-05	2.33e-05	8.38e-06
GANAB	0.0125637	0.0188487	0.0107208	0.012985	0.008883	0.0143724	0.0124543	0.0134561	0.0110359	0.014028
GMIP	0.00412235	0.00333062	0.00386332	0.00404537	0.00516313	0.00434754	0.00368485	0.00389099	0.00486067	0.00229736
RBM41	0.000278554	0.000210018	0.000397116	0.000452909	0.000391317	0.000366688	0.000649896	0.000682368	0.000348505	0.000390744
BIRC5	0.000709815	0.000665246	0.0011419	0.0010926	0.000296573	0.00194781	0.00144663	0.000630628	0.00197145	0.000142813
LAG3	0.000968685	0.00105164	0.000453226	0.000918957	0.00068127	0.000462019	0.000599923	0.0011864	0.000553343	0.000171968
MLF2	0.00502424	0.0062416	0.00561467	0.00490976	0.00383524	0.00504295	0.00621175	0.00515915	0.00457492	0.00886691
OTUB2	3.75e-05	0	1.99e-05	3.09e-05	1.73e-05	1.74e-05	9.86e-06	1.13e-05	8.98e-06	0
DDX24	0.000470135	0.000311153	0.000468278	0.00054343	0.000558823	0.000377497	0.000439528	0.000518141	0.000407789	0.000313231
ZBTB25	0.000742382	0.000903324	0.000820117	0.000873781	0.00103587	0.000494376	0.000791669	0.0013354	0.000567302	0.000796006
NECAP1	0.00154185	0.00211927	0.00154236	0.00165135	0.00135164	0.00149198	0.00144863	0.00189634	0.00143028	0.00170497
ARHGAP4	0.000750643	0.000696221	0.000692502	0.00117898	0.00114621	0.000407618	0.00193544	0.00183536	0.00052747	0.000576985
ANKRD24	7.35e-05	4.24e-05	0.000158356	0.000121004	0.000162234	4.6e-05	0.000351145	0.000129084	7.54e-05	0.000152832
DHX32	0.000784634	0.00062396	0.00101027	0.000724868	0.000876879	0.000618181	0.000452349	0.000768939	0.000709988	0.000494855
RCOR1	0.000575799	0.000303058	0.000560275	0.000563602	0.000512803	0.000748423	0.000521343	0.000607947	0.000662054	0.000357922
GPATCH2L	0.00126875	0.00130523	0.00122775	0.00139438	0.00137076	0.00100829	0.0014656	0.00167119	0.000946541	0.00110755
LTBP4	0.00551489	0.00320448	0.0101823	0.0149257	0.00455804	0.00701231	0.0100009	0.0100624	0.0106392	0.00646378
BLVRB	0.00274472	0.001583	0.00217941	0.00223099	0.00220748	0.00245226	0.0016109	0.00081307	0.00321872	0.00129482
SLC9A1	0.00604468	0.00398263	0.00892114	0.00792149	0.00551904	0.00944213	0.00440659	0.00224194	0.0105884	0.00794321
SPTLC1	0.000578612	0.000831738	0.00053975	0.000560702	0.000467838	0.000541422	0.000500568	0.000697737	0.000440157	0.00041218
PAPOLA	0.00418673	0.00412458	0.00390032	0.00391595	0.00350786	0.00337098	0.00340526	0.00445196	0.00348762	0.00428545
CCNK	0.000296998	0.000393338	0.000295808	0.000273466	0.00028	0.000291232	0.000350192	0.000354777	0.000299924	0.000229536
PCBP4	0.000966114	0.00152714	0.00126718	0.00156057	0.00134454	0.000774804	0.00164594	0.00105148	0.000992791	0.00125884
RGS1	0.000649114	0.00753284	0.000325947	0.000708225	0.000440007	0.000130196	0.000189837	0.00244743	0.000518807	0.000546145
YPEL3	0.00577772	0.00551841	0.00761047	0.0108348	0.00848755	0.005371	0.0108648	0.0106164	0.0063003	0.00946258
MRPS33	0.00102655	0.000441141	0.00099173	0.00105689	0.000672801	0.00081714	0.00145401	0.00136668	0.000804387	0.000842355
NDUFB2	0.000729898	0.00158929	0.000969344	0.000797447	0.000887353	0.000609147	0.00105803	0.000984481	0.000801505	0.0010184
NUDC	0.00144901	0.00168399	0.00174878	0.00207576	0.00099865	0.00211771	0.00176996	0.00112418	0.00268025	0.00147741
MAEA	0.00171859	0.000976624	0.00163003	0.00148483	0.00204494	0.00122777	0.0022994	0.00202679	0.00153449	0.00120699
ICAM1	0.00434031	0.0015595	0.00026315	0.000623774	0.00108011	0.00022727	0.000282426	0.00073752	0.000311311	0.000284969
STRN4	0.00372373	0.00363803	0.00325213	0.00403846	0.00358743	0.00301312	0.00418315	0.00373027	0.00385947	0.00264731
IRAK3	0.00215053	0.000683284	0.000738322	0.00068389	0.000947616	0.000561701	0.000178512	0.000255844	0.000814537	0.000718199
LYZ	0.270804	0.0164387	0.0618855	0.358363	0.013054	0.381813	0.0800633	0.0126855	0.0394416	0.010527
SI	1.7e-06	0.000125504	1.69e-06	5.1e-06	3.02e-05	3.38e-06	0.00890318	0.00107555	3.67e-06	5.13e-06
MUL1	0.00359512	0.00582812	0.00324595	0.00325064	0.00299796	0.00223167	0.00248929	0.00304191	0.00256278	0.00182982
TFAP4	0.00187021	0.00229862	0.00199541	0.00238206	0.00170563	0.00174573	0.00207094	0.002176	0.00172985	0.00149226
PDCD7	0.00142498	0.000890089	0.00143212	0.00178276	0.00119837	0.00137562	0.00206716	0.00182215	0.00167014	0.00142212
SPG21	0.00222749	0.00399007	0.00218176	0.00193847	0.00169904	0.00151954	0.00263752	0.00260243	0.00184183	0.00212348
FETUB	0	0	0	0	0	0	0	2.97e-05	0	0
DNAJB11	0.003479	0.00252139	0.00191859	0.00209184	0.0020304	0.00247331	0.00191378	0.00179162	0.00246944	0.0015777
LEPREL1	0.000143051	6.13e-05	0.000239077	0.000116118	0.000367285	0.000191399	4.53e-05	6.25e-05	0.000386613	0.000183173
THPO	5.91e-05	0	5.59e-05	7.6e-05	0.00011065	5.03e-05	8.88e-05	5.93e-05	7.28e-05	7.13e-05
CHRD	0.000770144	0.000879194	0.000599936	0.00106605	0.000747161	0.00037312	0.000661765	0.000525805	0.000597772	0.000421721
FLT3LG	0.000471743	0	0.000200677	0.000433079	0.000347588	0.000233018	0.000803071	0.000438029	0.000236355	0.000186993
RAB11FIP3	0.000142561	0.000164442	0.000126759	0.000172792	0.000180369	7.59e-05	0.000256257	0.000169215	8.17e-05	7.66e-05
GNPTG	0.00242382	0.00153812	0.00350316	0.00361021	0.00282319	0.00272137	0.00396677	0.00368648	0.00267108	0.00316075
ZNF268	0.000382493	0.000420749	0.000658162	0.000699226	0.000638923	0.000382271	0.000395592	0.000582054	0.000406938	0.000486202
GOLGA3	0.00703419	0.0057258	0.00517165	0.00552956	0.00544219	0.00508494	0.00462525	0.00624484	0.00622777	0.00298167
PABPC4	0.00894089	0.0109429	0.0105141	0.0123399	0.0119536	0.00702295	0.0113412	0.0105828	0.00909882	0.0092066
CD209	0.00140914	0.00203823	0.00145291	0.00162745	0.00155278	0.000977118	0.00402298	0.00658722	0.00148559	0.00145808
CERS4	0.000145953	0.000506819	0.000166274	0.000236067	0.00051248	5.43e-05	0.000242769	0.00030053	9.04e-05	0.000161509
MCOLN1	0.0010338	0.000780688	0.00102538	0.00122177	0.00103264	0.000694115	0.000933123	0.0016866	0.000873826	0.000736223
USP48	0.00113997	0.000613889	0.00112435	0.00122898	0.00111063	0.000935463	0.00110738	0.00116161	0.000957648	0.000822005
EFNB1	0.00430705	0.00390619	0.00430144	0.00408552	0.00513486	0.00541187	0.00504977	0.0061241	0.0059185	0.00247146
PDPR	0.000427533	0.00262151	0.00109681	0.000775122	0.00132312	0.000878735	0.00133792	0.00121056	0.000651596	0.000685361
AARS	0.00344114	0.00298616	0.00225677	0.00251814	0.00318556	0.00257254	0.00224142	0.00172873	0.00303991	0.00195632
GLG1	0.00121014	0.0015469	0.00143277	0.00174111	0.00108677	0.00134024	0.00144215	0.00165094	0.00110269	0.00107628
KIF4A	4.53e-05	2.09e-05	5.37e-05	5.05e-05	2e-05	0.000135867	7.61e-05	5.98e-05	0.0001003	9.38e-06
TNRC6A	0.000585239	0.000523255	0.000734012	0.000741875	0.000805539	0.000542778	0.000665492	0.000800955	0.000582219	0.00071307
PLEKHG2	0.00248151	0.00270818	0.00156682	0.00267977	0.00218639	0.00150445	0.00234142	0.00203921	0.00163114	0.00171087
DLL3	0	0	0	1.99e-05	1.36e-05	5.85e-06	0	8.86e-06	8.47e-06	1.07e-05
NAT14	0.00264151	0.00228521	0.00186029	0.00324456	0.00236864	0.00161727	0.00162229	0.00271679	0.00133008	0.00179369
PITPNM2	0.00028265	0.000515438	0.000318087	0.000328322	0.000323114	9.66e-05	0.000294373	0.000273923	0.000151879	0.000281682
EXOC1	0.000732697	0.000463412	0.000817421	0.000800317	0.000815367	0.000681136	0.000847974	0.00105571	0.000659306	0.000518773
RBM27	0.000423638	0.000607402	0.000310977	0.000414293	0.000350443	0.000344609	0.000379501	0.000491628	0.000297615	0.000365633
POU4F3	2.94e-05	0	1.95e-05	0	2.27e-05	0	2.58e-05	2.95e-05	1.41e-05	3.54e-05
OSBPL8	0.000420428	0.000591058	0.000428392	0.000469843	0.000395563	0.000348051	0.00025353	0.000479854	0.000333752	0.000393055
DTX2	0.000951303	0.000709511	0.000522925	0.000571722	0.00114194	0.000460236	0.000760896	0.00125932	0.000528569	0.00053269
NLRC4	5.32e-05	6.84e-05	3.93e-05	4.14e-05	4.26e-05	2.71e-05	4.84e-05	8.41e-05	3.24e-05	9.87e-06
PUS7	0.000227521	0.00025535	0.000156241	0.000196803	0.000164432	0.000142455	9.98e-05	0.000179964	0.000155307	0.000139804
LAMB4	2.38e-06	2.83e-05	8.93e-06	2.38e-06	3.06e-05	1.05e-06	2.09e-06	1.59e-06	1.9e-06	2.87e-05
NRCAM	1.84e-05	7.58e-06	1.09e-05	3.31e-05	2.18e-05	2.36e-06	5.29e-06	1.62e-05	9.19e-07	1.32e-05
LAMB1	0.00106017	0.00152647	0.00168438	0.00160247	0.00139226	0.00120316	0.00205476	0.00215217	0.0019529	0.00125409
SLC26A4	2.81e-05	2.9e-05	7.85e-06	1.56e-05	2.17e-05	1.47e-05	1.3e-06	5.94e-06	2.13e-06	8.94e-06
SLC26A3	6.73e-06	0.000142248	1.49e-05	1.35e-05	0.000193706	5.94e-06	0.0172229	0.0120906	1.72e-05	4.87e-05
DLD	0.00128569	0.00181365	0.00206095	0.00136325	0.00169025	0.00105171	0.00162551	0.00191949	0.0013606	0.00281076
WDR7	0.00013009	0.000121922	0.000126428	0.000145218	0.00012594	8.63e-05	9.37e-05	0.000135606	8.15e-05	0.000114333
TXNL1	0.000820267	0.00131961	0.000783044	0.000904834	0.000802001	0.000737644	0.000768835	0.00075591	0.000712827	0.00088311
IL5RA	9.83e-06	0	1.12e-05	2.53e-05	1.95e-05	1.3e-05	7.39e-06	2.96e-05	1.21e-05	1.36e-05
ABCC6	0.000108955	2.75e-05	0.000112841	0.000114078	0.000238121	0.000118692	0.000662182	0.000203849	7.89e-05	5.48e-05
CMTM6	0.00437171	0.00674425	0.00289515	0.00282803	0.00231705	0.0034059	0.00153625	0.0036754	0.00303905	0.00222014
ITGA6	0.0035225	0.00375138	0.00387049	0.00385798	0.00282714	0.0029137	0.00367682	0.0038854	0.00246131	0.00290954
RAPGEF4	4.26e-05	0.00014881	7.63e-05	4.86e-05	6.76e-05	1.41e-05	2.62e-05	1.31e-05	2.42e-05	0.000102323
MLTK	0.000285754	0.000304767	0.000172213	0.000367356	0.000121399	0.000220566	0.000222168	0.000187919	0.000178144	0.000146474
SMPX	0	0	0	1.22e-06	0	0	1.42e-06	0	0	0
FH	0.000928443	0.000872625	0.00157015	0.000928574	0.000993191	0.00117596	0.00115651	0.00115014	0.00144381	0.00152669
SEL1L3	0.00166434	0.00135654	0.0021827	0.0021213	0.0017834	0.00214544	0.00176863	0.00176715	0.00176449	0.00152159
TF	2.84e-05	0.000447003	2.88e-05	4.39e-05	5.28e-05	1.66e-05	3.52e-05	2.51e-05	1.68e-05	0.000110903
CDV3	0.00766659	0.0104265	0.00954203	0.00933489	0.00776637	0.00790833	0.00617822	0.00921385	0.00974268	0.00953935
MYO15A	6.67e-05	2.75e-05	6.47e-05	0.000102714	6.98e-05	4.65e-05	4.91e-05	0.000100362	4.05e-05	3.74e-05
ALKBH5	0.00330123	0.00578094	0.00343881	0.00404285	0.00234232	0.00345692	0.00315618	0.00294902	0.00298193	0.00329691
APOH	0	0	2.52e-06	1.28e-05	5.87e-06	1.26e-06	5.01e-06	3.82e-06	9.13e-07	1.61e-05
NLRP1	0.000240582	0.00027344	0.000267956	0.000357749	0.000251967	0.000137759	0.000329926	0.000613774	0.00015631	0.000200147
PITPNM3	0.000277561	0.00028026	0.000192507	0.000353036	0.000247609	0.000356251	0.000226582	0.00063936	0.000352247	0.000198127
SPAG7	0.00234025	0.0025865	0.0027389	0.00320238	0.0021526	0.00263784	0.00291235	0.0027216	0.00248872	0.00314426
ORC6	0.000648181	0	0.000416807	0.000500719	0.000455204	0.000819637	0.00101006	0.000776591	0.00119695	0.000233574
ZFHX4	2e-05	9.45e-06	7.51e-05	9.35e-05	4.91e-05	1.14e-05	9.98e-06	1.1e-05	2.97e-05	8.95e-05
SLC17A6	0	0.000108489	0	0	0	0	0	0	0	0
CPA1	5.44e-05	0	1.44e-05	1.63e-05	0	0	0	0	0	0
ZC3HC1	0.000298666	0.000530012	0.000240263	0.000308282	0.000322922	0.000152066	0.000244122	0.000279194	0.00019464	0.000163323
ESR1	9.31e-06	3.39e-05	1.2e-05	1.46e-05	1.85e-05	4.74e-06	1.32e-05	2.87e-05	6.35e-06	9.29e-06
RGS17	0.000168933	0.000113991	9.25e-05	0.000118203	7.98e-05	5.75e-05	5.04e-05	0.0001139	5.92e-05	0.000112848
ANGPT2	0.000489972	0.000336962	0.000365252	0.00040538	0.000477293	0.000306733	0.000336684	0.000507633	0.000331119	0.000387912
TMEM101	0.00138689	0.00127828	0.00148227	0.00161772	0.000926466	0.00119469	0.00199697	0.00149151	0.00115833	0.000720962
CD200	0.000136168	8.98e-05	0.000145514	0.000212619	0.000130756	5.89e-05	7.56e-05	0.000755663	3.73e-05	0.000238182
CCDC80	0.000346758	0.000233322	0.000406476	0.00118613	0.000449503	0.000310274	0.000273246	0.00074582	0.000284076	0.000317826
CMA1	2.91e-05	0.000134141	0.000501027	0.000370732	0.000426085	0.000211675	0.00030609	0.000291722	0.000195188	0.000315866
PSME1	0.0169381	0.00653581	0.0106876	0.0158026	0.0102523	0.0155202	0.0205196	0.0125201	0.0126754	0.00727663
PPP2R3C	0.00044101	0.000709018	0.0003741	0.000390795	0.000389527	0.000267704	0.000495186	0.000509008	0.000323258	0.000366873
HAUS4	0.000619484	0.000500198	0.000564589	0.000656359	0.000788439	0.000543295	0.00053672	0.000668219	0.000568156	0.000551525
JPH4	0.000204474	0.000254002	0.000239786	0.000401141	0.000175921	0.000255065	0.000241498	0.000173608	0.000350739	0.000189875
MYH7	0	8.5e-06	1.95e-05	0	1.14e-05	0	0.000132524	0	0	8.89e-06
CEBPE	0	0	0	5.49e-05	0	0	0.000128508	3.67e-05	3.51e-05	8.84e-05
SLC7A8	0.00380818	0.00307121	0.00664875	0.00473407	0.0025314	0.00759449	0.00344804	0.00105788	0.00604267	0.00354679
OSGEP	0.00274605	0.00190951	0.00324014	0.00403932	0.00277166	0.00279086	0.00434014	0.00378139	0.003012	0.002786
SLC22A17	0.00203769	0.00141914	0.00123171	0.0028647	0.00248124	0.000992468	0.00137177	0.00203179	0.00100791	0.00187197
RNF31	0.00215618	0.000705618	0.00159377	0.00202625	0.00253681	0.00127884	0.00186518	0.00173813	0.00166718	0.00103823
SCFD1	0.000457925	0.000372754	0.000433818	0.000445702	0.000402616	0.000394767	0.000333826	0.000479661	0.000398135	0.000376622
G2E3	0.000497348	0.000568878	0.000563544	0.00062212	0.000607595	0.000601374	0.000416853	0.000701174	0.000531638	0.000415912
HECTD1	0.00288904	0.00199858	0.00254647	0.0025663	0.00251529	0.00197156	0.0021416	0.0018695	0.00214999	0.00206029
HNRNPC	0.00701317	0.00653156	0.00432405	0.00515436	0.00473452	0.00540792	0.00582454	0.00674579	0.00519007	0.00447184
RPGRIP1	1.2e-05	0	6.2e-06	4.01e-06	5.15e-06	7.96e-06	1.64e-05	2.01e-05	1.15e-05	3.23e-06
SUPT16H	0.00188713	0.00149784	0.00207219	0.00266844	0.00139989	0.00285359	0.00231255	0.00255931	0.00296254	0.0015925
TOX4	0.00327722	0.002487	0.00340001	0.00338363	0.00306587	0.00289389	0.00343788	0.00402209	0.00271164	0.00312332
GEMIN2	0.000297706	7.3e-05	0.000315724	0.000362881	0.000278435	0.000238924	0.000277522	0.000496627	0.000296239	0.000242585
TGM1	0.000149225	8.29e-05	0.000157524	0.000132663	0.000285632	9.51e-05	0.000237604	0.00011646	0.000151074	0.000186813
TINF2	0.00874254	0.0113732	0.00797941	0.00911393	0.00857493	0.0061749	0.00730281	0.00809976	0.00584004	0.00556353
DAZL	0	0	1.34e-06	1.22e-05	0	0	0	1.02e-06	2.92e-06	2.45e-06
TBL1Y	1.87e-06	2.7e-06	0	1.4e-06	1.41e-05	0	2.46e-06	4.69e-07	0	5.65e-07
SEMA6A	0.000200501	0.000214915	0.000233318	0.000293056	0.000296385	0.000143379	0.00151137	0.00177444	0.000177461	0.000261497
TRPM7	0.000955359	0.000820683	0.00110691	0.00106879	0.000907054	0.000875527	0.00110138	0.001056	0.000958297	0.00089616
TYRO3	0.000509706	0.0012701	0.000764486	0.000872505	0.000882099	0.000813154	0.000366932	0.000140976	0.00127543	0.000603475
WDR76	0.000206259	0.000431079	0.000231466	0.000286455	0.000149648	0.000304133	0.000254425	0.000219258	0.000556258	9.61e-05
CAPN3	0.000139449	0	0.000118991	0.000120232	0.000131056	6.15e-05	0.00028126	0.000178526	5.92e-05	5.22e-05
SNAP23	0.000528706	0.000521446	0.000500777	0.000493972	0.000476594	0.000553912	0.000662865	0.000809893	0.000450825	0.000426755
TBX15	3.18e-06	0	6.32e-06	3.58e-06	6.74e-06	2.63e-06	6.97e-07	7.98e-07	2.67e-06	0
PHGDH	0.000156394	0.000429083	0.00012826	0.000220705	0.000208555	0.00016317	0.000100779	4.43e-05	0.000184743	0.000134397
COL9A3	0.000214072	0.00048602	0.000240992	0.000265079	0.000306661	0.000166433	0.000417375	0.000269356	0.000101029	0.000262525
EZR	0.00901637	0.0145742	0.0165561	0.0103543	0.0131382	0.0113898	0.00798677	0.00569326	0.0114034	0.0236521
MYL6	0.0411638	0.0627662	0.0334166	0.0404594	0.0320701	0.0341259	0.0443301	0.0395369	0.032152	0.0246737
AGO1	0.00195756	0.00297853	0.00251372	0.00282799	0.00180788	0.00221949	0.00296035	0.00215871	0.00183471	0.00205512
TEKT2	6.05e-05	0	9.35e-05	0.000317521	0.000108838	4e-05	0.000141482	0.000121356	3.87e-05	0
CLSPN	0.000105508	8.83e-05	6.65e-05	0.000127649	5.78e-05	0.000271457	0.00014184	0.00015368	0.000529634	6.16e-06
RFFL	0.000677656	0.000480486	0.000392601	0.0004885	0.000604999	0.000513095	0.00069082	0.000573948	0.00038636	0.000247746
UNC13D	0.00270553	0.00187583	0.00343902	0.002741	0.00461064	0.00141596	0.00230154	0.00263706	0.0018452	0.00393213
MFSD11	0.000507025	0.000385614	0.000635209	0.000587898	0.000595956	0.000527368	0.000563798	0.000566528	0.000520135	0.00043271
DPYSL2	0.000863304	0.00119023	0.000691726	0.00102774	0.000375086	0.000523605	0.00049465	0.000915753	0.000574249	0.000564329
TGFB2	4.65e-05	0.000247154	4.28e-05	6.07e-05	2.99e-05	3.53e-05	2.11e-05	1.04e-05	5.36e-05	4.05e-05
GPATCH2	0.000163024	0.000198573	0.0001416	0.000150289	0.000151347	0.000128223	0.000163776	0.000176067	0.000130297	0.000141215
NUP50	0.00550883	0.00502533	0.00613287	0.00449473	0.0058971	0.00503942	0.00450448	0.0045929	0.0064071	0.00315809
CDC45	0.000187206	0.000109156	8.05e-05	0.000106476	6.35e-05	0.000177015	0.000151613	0.000177524	0.000432104	9.93e-06
COMT	0.00111913	0.00105682	0.00213043	0.00162074	0.00175412	0.00145385	0.00133537	0.00116189	0.000956012	0.00155275
CECR1	0.000108696	0.000222487	0.000290305	0.000505188	0.000312356	0.000165756	0.000416992	0.00145637	0.000155354	0.00032418
XXbac-B461K10.4	1.78e-05	0	2.82e-05	4.79e-05	3.83e-05	3.29e-05	4.36e-05	0.000121127	3.92e-05	3e-05
VNN3	0.00137826	0	9.37e-06	1.06e-05	0.000436153	9.36e-06	2.48e-05	7.09e-06	0	0
ECHDC1	0.00105018	0.00078979	0.00118161	0.000975137	0.000814816	0.000764516	0.000995802	0.00121005	0.000726211	0.00155072
LRRFIP2	0.000936197	0.000778805	0.000650085	0.000602411	0.00104957	0.000685523	0.00117511	0.00133292	0.000703333	0.00056781
[truncated: 49,111 more rows]
