# Supplementary material for: SARS‐CoV‐2 spike spurs intestinal inflammation via VEGF production in enterocytes
Source: EMBO Mol Med. 2022 Apr 19;14(5):e14844. doi: 10.15252/emmm.202114844 (PMC9081906; doi:10.15252/emmm.202114844)
Supplement: Supplementary file 5 — Source Data for Figure 2 [file EMMM-14-e14844-s007.zip › EMM-2021-14844-v2_Figure_2_raw_data/source_data_Fig._2.xlsx]

## Sheet: Fig.2A
		Healthy	COVID-19
The mRNA levels of VEGFA in intestinal tissue	sample 1	0.0139102	0.041102
	sample 2	0.0287353	0.0225463
	sample 3	0.0129276	0.0319453
	sample 4	0.0196234	0.0232195
	sample 5	0.0179162	0.0510832

## Sheet: Fig. 2D
No.	Location	level of inflammation	Group
mouse1	Duodenum	Negative	Control-Fc
mouse1	J&I	Negative	Control-Fc
mouse1	Colon	Negative	Control-Fc
mouse1	Rectum	Negative	Control-Fc
mouse2	Duodenum	Negative	Control-Fc
mouse2	J&I	Negative	Control-Fc
mouse2	Colon	Negative	Control-Fc
mouse2	Rectum	Negative	Control-Fc
mouse3	Duodenum	Negative	Control-Fc
mouse3	J&I	Negative	Control-Fc
mouse3	Colon	Negative	Control-Fc
mouse3	Rectum	Negative	Control-Fc
mouse4	Duodenum	Negative	Control-Fc
mouse4	J&I	Negative	Control-Fc
mouse4	Colon	Negative	Control-Fc
mouse4	Rectum	Negative	Control-Fc
mouse5	Duodenum	Negative	Control-Fc
mouse5	J&I	Mild inflammation	Control-Fc
mouse5	Colon	Mild inflammation	Control-Fc
mouse5	Rectum	Negative	Control-Fc
mouse6	Duodenum	Negative	Control-Fc
mouse6	J&I	Negative	Control-Fc
mouse6	Colon	Negative	Control-Fc
mouse6	Rectum	Negative	Control-Fc
mouse7	Duodenum	Negative	Control-Fc
mouse7	J&I	Negative	Control-Fc
mouse7	Colon	Negative	Control-Fc
mouse7	Rectum	Negative	Control-Fc
mouse8	Duodenum	Mild inflammation	Control-Fc
mouse8	J&I	Mild inflammation	Control-Fc
mouse8	Colon	Negative	Control-Fc
mouse8	Rectum	Negative	Control-Fc
mouse9	Duodenum	Negative	Control-Fc
mouse9	J&I	Negative	Control-Fc
mouse9	Colon	Negative	Control-Fc
mouse9	Rectum	Negative	Control-Fc
mouse10	Duodenum	Negative	Spike RBD-Fc
mouse10	J&I	Negative	Spike RBD-Fc
mouse10	Colon	Negative	Spike RBD-Fc
mouse10	Rectum	Negative	Spike RBD-Fc
mouse11	Duodenum	Mild inflammation	Spike RBD-Fc
mouse11	J&I	Mild inflammation	Spike RBD-Fc
mouse11	Colon	Negative	Spike RBD-Fc
mouse11	Rectum	Negative	Spike RBD-Fc
mouse12	Duodenum	Mild inflammation	Spike RBD-Fc
mouse12	J&I	Negative	Spike RBD-Fc
mouse12	Colon	Negative	Spike RBD-Fc
mouse12	Rectum	Negative	Spike RBD-Fc
mouse13	Duodenum	Moderate inflammation	Spike RBD-Fc
mouse13	J&I	Moderate inflammation	Spike RBD-Fc
mouse13	Colon	Mild inflammation	Spike RBD-Fc
mouse13	Rectum	Negative	Spike RBD-Fc
mouse14	Duodenum	Mild inflammation	Spike RBD-Fc
mouse14	J&I	Mild inflammation	Spike RBD-Fc
mouse14	Colon	Mild inflammation	Spike RBD-Fc
mouse14	Rectum	Negative	Spike RBD-Fc
mouse15	Duodenum	Moderate inflammation	Spike RBD-Fc
mouse15	J&I	Negative	Spike RBD-Fc
mouse15	Colon	Negative	Spike RBD-Fc
mouse15	Rectum	Negative	Spike RBD-Fc
mouse16	Duodenum	Severe inflammation	Spike RBD-Fc
mouse16	J&I	Moderate inflammation	Spike RBD-Fc
mouse16	Colon	Severe inflammation	Spike RBD-Fc
mouse16	Rectum	Mild inflammation	Spike RBD-Fc
mouse17	Duodenum	Mild inflammation	Spike RBD-Fc
mouse17	J&I	Negative	Spike RBD-Fc
mouse17	Colon	Negative	Spike RBD-Fc
mouse17	Rectum	Negative	Spike RBD-Fc
mouse18	Duodenum	Moderate inflammation	Spike RBD-Fc
mouse18	J&I	Negative	Spike RBD-Fc
mouse18	Colon	Negative	Spike RBD-Fc
mouse18	Rectum	Negative	Spike RBD-Fc

## Sheet: Fig.2E
		CQ(IL1-α)	CQ(GAPDH)	ΔCT		ΔΔCT	negativeΔΔCT	2-ΔΔCT
Control-Fc	H601-Duodenum	28.9374	17.4005	11.5368		-0.576689	0.576689	1.49142
	H602-Duodenum	29.241	16.8607	12.3803		0.266764	-0.266764	0.831182
	H603-Duodenum	31.3572	20.1442	11.213		-0.900531	0.900531	1.86675
	H604-Duodenum	29.2037	16.2165	12.9872		0.873633	-0.873633	0.545771
	H605-Duodenum	29.9848	17.5344	12.4504	12.1135	0.336823	-0.336823	0.791783
Spike RBD-Fc	H606-Duodenum	31.3508	21.289	10.0618		-2.05171	2.05171	4.14596
	H607-Duodenum	31.7835	22.0311	9.75245		-2.36108	2.36108	5.13754
	H608-Duodenum	31.5512	21.1762	10.375		-1.73851	1.73851	3.33691
	H609-Duodenum	29.554	31.4721	-1.9181		-14.0316	14.0316	16747.2
	H610-Duodenum	30.2009	17.1736	13.0273		0.913751	-0.913751	0.530803
	H611-Duodenum	31.521	19.0252	12.4958		0.382225	-0.382225	0.767253
		CQ(IL6)	CQ(GAPDH)	ΔCT		ΔΔCT	negativeΔΔCT	2-ΔΔCT
Control-Fc	H601-Duodenum	30.596	17.4534	13.1426		-0.164096	0.164096	1.12046
	H602-Duodenum	30.8708	16.9194	13.9514		0.64466	-0.64466	0.639644
	H603-Duodenum	29.677	19.9857	9.69139		-3.61534	3.61534	12.2553
	H604-Duodenum	31.0013	16.3198	14.6815		1.37482	-1.37482	0.3856
	H605-Duodenum	32.343	17.2763	15.0667	13.3067	1.75995	-1.75995	0.295258
Spike RBD-Fc	H606-Duodenum	31.952	20.1242	11.8279		-1.47886	1.47886	2.78728
	H607-Duodenum	34.7627	20.4047	14.358		1.0513	-1.0513	0.482533
	H608-Duodenum	34.5359	19.9811	14.5548		1.24812	-1.24812	0.420997
	H609-Duodenum	34.8147	28.7382	6.07648		-7.23024	7.23024	150.148
	H610-Duodenum	31.3854	17.0172	14.3681		1.0614	-1.0614	0.479168
	H611-Duodenum	34.0474	24.2817	9.76569		-3.54104	3.54104	11.6402
		CQ(IL8)	CQ(GAPDH)	ΔCT		ΔΔCT	negativeΔΔCT	2-ΔΔCT
Control-Fc	H601-Duodenum	34.2423	16.6488	17.5935		0.162033	-0.162033	0.893764
	H602-Duodenum	34.0853	16.2678	17.8175		0.386095	-0.386095	0.765198
	H603-Duodenum	33.9553	19.7969	14.1584		-3.27304	3.27304	9.66678
	H604-Duodenum	36.2236	16.3421	19.8815		2.45002	-2.45002	0.183009
	H605-Duodenum	34.9415	17.2351	17.7063	17.4315	0.274893	-0.274893	0.826512
Spike RBD-Fc	H606-Duodenum	33.9621	20.4574	13.5048		-3.92666	3.92666	15.2069
	H607-Duodenum	36.4888	21.1976	15.2912		-2.14025	2.14025	4.40838
	H608-Duodenum	37.8658	19.8483	18.0176		0.586103	-0.586103	0.66614
	H609-Duodenum	34.7614	30.1261	4.6353		-12.7962	12.7962	7112.58
	H610-Duodenum	34.4367	16.9445	17.4922		0.0607566	-0.0607566	0.958761
	H611-Duodenum	34.75	18.2423	16.5076		-0.923809	0.923809	1.89712
		CQ(IL10)	CQ(GAPDH)	ΔCT		ΔΔCT	negativeΔΔCT	2-ΔΔCT
Control-Fc	H601-Duodenum	30.7108	16.5731	14.1377		0.367275	-0.367275	0.775245
	H602-Duodenum	29.8492	16.1251	13.7241		-0.0463299	0.0463299	1.03263
	H603-Duodenum	32.5798	17.5347	15.0452		1.27473	-1.27473	0.413303
	H604-Duodenum	30.3146	17.5871	12.7275		-1.04298	1.04298	2.06048
	H605-Duodenum	30.1723	16.9546	13.2178	13.7704	-0.552688	0.552688	1.46682
Spike RBD-Fc	H606-Duodenum	31.5617	20.4563	11.1054		-2.66508	2.66508	6.34264
	H607-Duodenum	31.7711	21.1751	10.596		-3.17447	3.17447	9.02838
	H608-Duodenum	31.666	20.5216	11.1444		-2.62602	2.62602	6.17321
	H609-Duodenum	32.3715	28.9512	3.42022		-10.3502	10.3502	1305.35
	H610-Duodenum	29.1375	16.4604	12.6771		-1.09334	1.09334	2.13367
	H611-Duodenum	31.771	18.3379	13.4331		-0.337304	0.337304	1.26339
		CQ(TNF-α)	CQ(GAPDH)	ΔCT		ΔΔCT	negativeΔΔCT	2-ΔΔCT
Control-Fc	H601-Duodenum	28.2973	17.051	11.2464		-0.896338	0.896338	1.86133
	H602-Duodenum	29.1081	16.5795	12.5286		0.385935	-0.385935	0.765283
	H603-Duodenum	31.6702	19.7034	11.9668		-0.175909	0.175909	1.12968
	H604-Duodenum	28.6965	16.0297	12.6668		0.524066	-0.524066	0.695409
	H605-Duodenum	29.4032	17.0983	12.3049	12.1427	0.162246	-0.162246	0.893633
Spike RBD-Fc	H606-Duodenum	30.068	19.9386	10.1295		-2.01324	2.01324	4.03687
	H607-Duodenum	31.2859	20.2704	11.0155		-1.12716	1.12716	2.18429
	H608-Duodenum	31.6782	19.9259	11.7523		-0.390437	0.390437	1.31079
	H609-Duodenum	33.8998	29.4668	4.43291		-7.70978	7.70978	209.351
	H610-Duodenum	29.6616	16.9843	12.6773		0.534623	-0.534623	0.690339
	H611-Duodenum	29.5883	18.4738	11.1146		-1.02814	1.02814	2.03939

## Sheet: Fig.2F
			Average of OD value	VEGF concentration(pg/ml)
Duodenum	Control-Fc	Mouse-1	0.565	48.4889
		Mouse-2	0.844	79.4889
		Mouse-3	1.248	124.378
		Mouse-4	1.442	145.933
	Spike RBD-Fc	Mouse-5	2.37	249.044
		Mouse-6	2.16	225.711
		Mouse-7	2.529	266.711
		Mouse-8	2.51	264.6
		Mouse-9	2.072	215.933
		Mouse-10	1.357	136.489
J&I	Control-Fc	Mouse-1	0.775	71.8222
		Mouse-2	0.836	78.6
		Mouse-3	0.556	47.4889
		Mouse-4	0.482	39.2667
	Spike RBD-Fc	Mouse-5	0.854	80.6
		Mouse-6	1.094	107.267
		Mouse-7	0.658	58.8222
		Mouse-8	1.107	108.711
		Mouse-9	0.572	49.2667
		Mouse-10	0.585	50.7111
Colon	Control-Fc	Mouse-1	0.55	46.8222
		Mouse-2	0.853	80.4889
		Mouse-3	0.73	66.8222
		Mouse-4	0.444	35.0444
	Spike RBD-Fc	Mouse-5	1.085	106.267
		Mouse-6	1.194	118.378
		Mouse-7	0.914	87.2667
		Mouse-8	1.019	98.9333
		Mouse-9	0.935	89.6
		Mouse-10	0.506	41.9333
Rectum	Control-Fc	Mouse-1	0.712	64.8222
		Mouse-2	0.72	65.7111
		Mouse-3	1.347	140.653
		Mouse-4	0.968	101.98
	Spike RBD-Fc	Mouse-5	0.875	82.9333
		Mouse-6	0.655	58.4889
		Mouse-7	0.752	69.2667
		Mouse-8	0.368	40.7551
		Mouse-9	1.675	174.122
		Mouse-10	1.746	181.367

## Sheet: Fig.2G
			Average of OD value		VEGF concentration		VEGF *dilution ratio
			Day 0	Day7	Day 0	Day7	Day 0	Day7
Plasma	Control-Fc	Mouse-1	0.101	0.195	5.84043	15.8404	29.2021	31.6809
		Mouse-2	0.104	0.173	6.15957	13.5	12.3191	27
		Mouse-3	0.183	0.175	14.5638	13.7128	29.1277	27.4255
		Mouse-4	0.148	0.222	10.8404	18.7128	21.6809	37.4255
	Spike RBD-Fc	Mouse-5	0.089	0.754	4.56383	75.3085	22.8191	150.617
		Mouse-6	0.083	0.093	3.92553	4.98936	19.6277	24.9468
		Mouse-7	0.086	0.186	4.24468	14.883	21.2234	74.4149
		Mouse-8	0.093	0.129	4.98936	8.81915	9.97872	44.0957
		Mouse-9	0.08	0.256	3.60638	22.3298	18.0319	44.6596
		Mouse-10	0.082	0.165	3.81915	12.6489	19.0957	63.2447

## Sheet: Fig.2H
		OD value (TRITC-dextran intensity )
		Repeat hole 1	Repeat hole 2	Repeat hole 3	average 1	Average 2	TRITC-dextran intensity relative to control
Day 0	Control-Fc	117	108	111	112		1.06413
		74	81	74	76.3333		0.725257
		123	136	121	126.667		1.20348
		79	81	80	80		0.760095
		95	94	93	94		0.893112
		145	131	130	135.333		1.28583
		134	129	126	129.667		1.23199
		78	93	93	88	105.25	0.836105
	Spike RBD-Fc	103	93	100	98.6667		0.937451
		130	123	132	128.333		1.21932
		72	55	71	66		0.627078
		71	71	72	71.3333		0.677751
		201	198	206	201.667		1.91607
		150	163	161	158		1.50119
		170	169	162	167		1.5867
		110	122	115	115.667		1.09897
Day 7	Control-Fc	3064	3012	2958	3011.33		1.67161
		3416	3366	3417	3399.67		1.88717
		2521	2439	2483	2481		1.37722
		2509	2496	2478	2494.33		1.38462
		1544	1490	1557	1530.33		0.849497
		2031	2074	2032	2045.67		1.13556
		2396	2489	2489	2458		1.36445
		1694	1803	1737	1744.67	2395.63	0.968475
	Spike RBD-Fc	2727	2605	2618	2650		1.47103
		1290	1288	1319	1299		0.721082
		1910	1878	1958	1915.33		1.06321
		1304	1359	1408	1357		0.753279
		1498	1570	1532	1533.33		0.851162
		1456	1572	1438	1488.67		0.826368
		1472	1532	1573	1525.67		0.846906
		2666	2721	2541	2642.67	1801.46	1.46696
