# Supplementary material for: SARS‐CoV‐2 spike spurs intestinal inflammation via VEGF production in enterocytes
Source: EMBO Mol Med. 2022 Apr 19;14(5):e14844. doi: 10.15252/emmm.202114844 (PMC9081906; doi:10.15252/emmm.202114844)
Supplement: Supplementary file 6 — Source Data for Figure 3 [file EMMM-14-e14844-s008.zip]

Archive with 12 entries (9 files):
- EMM-2021-14844-v3_Figure_3_source_data/
- EMM-2021-14844-v3_Figure_3_source_data/.DS_Store
- EMM-2021-14844-v3_Figure_3_source_data/EMM-2021-14844-v3_Figure_EV3_source_data.pdf
- EMM-2021-14844-v3_Figure_3_source_data/Figure_3.rar
- EMM-2021-14844-v3_Figure_3_source_data/source_dara_Fig._3.xlsx
- __MACOSX/
- __MACOSX/._EMM-2021-14844-v3_Figure_3_source_data
- __MACOSX/EMM-2021-14844-v3_Figure_3_source_data/
- __MACOSX/EMM-2021-14844-v3_Figure_3_source_data/._.DS_Store
- __MACOSX/EMM-2021-14844-v3_Figure_3_source_data/._EMM-2021-14844-v3_Figure_EV3_source_data.pdf
- __MACOSX/EMM-2021-14844-v3_Figure_3_source_data/._Figure_3.rar
- __MACOSX/EMM-2021-14844-v3_Figure_3_source_data/._source_dara_Fig._3.xlsx
