# Supplementary material for: SARS‐CoV‐2 spike spurs intestinal inflammation via VEGF production in enterocytes
Source: EMBO Mol Med. 2022 Apr 19;14(5):e14844. doi: 10.15252/emmm.202114844 (PMC9081906; doi:10.15252/emmm.202114844)
Supplement: Supplementary file 6 — Source Data for Figure 3 [file EMMM-14-e14844-s008.zip › EMM-2021-14844-v3_Figure_3_source_data/source_dara_Fig._3.xlsx]

## Sheet: Fig.3A
		CQ(VEGF)	CQ(GAPDH)	ΔCT		ΔΔCT	negativeΔΔCT	2-ΔΔCT
Control-Fc	repetition1	26.4544	15.9701	10.4843		0.100427	-0.100427	0.932757
	repetition2	25.793	15.4937	10.2992		-0.0846204	0.0846204	1.06041
	repetition3	26.0831	15.715	10.3681	10.3839	-0.0158068	0.0158068	1.01102
Spike RBD-Fc	repetition1	27.8027	17.4768	10.3259		-0.0579484	0.0579484	1.04098
	repetition2	25.724	15.4936	10.2304		-0.153451	0.153451	1.11223
	repetition3	26.0124	15.5846	10.4278		0.0439267	-0.0439267	0.970011

## Sheet: Fig.3B
			Average value of control	Normalization	Average value
repetition 1	Control-Fc-1	834.44		0.947033
	Control-Fc-2	927.78	881.11	1.05297	1
	Spike RBD-Fc-1	3193.33		3.62421
	Spike RBD-Fc-2	3312.22		3.75914	3.69168
repetition 2	Control-Fc	636.111		1	1
	Spike RBD-Fc	2661.11		4.18341	4.18341
repetition 3	Control-Fc	2857.78		1	1
	Spike RBD-Fc	7146.67		2.50078	2.50078
repetition 4	Control-Fc-1	171		1.21406
	Control-Fc-2	110.7	140.85	0.785942	1
	Spike RBD-Fc-1	222.3		1.57827
	Spike RBD-Fc-2	228.3		1.62087	1.59957

## Sheet: Fig.3E
				Average value of control	Normalization	Average value
repetition 1	1	Control-Fc	834.44	881.11	0.947033
		Spike RBD-Fc	3193.33		3.62421
		Spike RBD-Fc+SCH772984	834.14		0.946692
	2	Control-Fc	927.78		1.05297	1
		Spike RBD-Fc	3312.22		3.75914	3.69168
		Spike RBD-Fc+SCH772984	783.33		0.889026	0.917859
repetition 2	1	Control-Fc	1327.78	1327.78	1	1
		Spike RBD-Fc	2483.33		1.87029	1.87029
		Spike RBD-Fc+SCH772984	1063.33		0.800837	0.800837
repetition 3	1	Control-Fc	171	140.85	1.21406
		Spike RBD-Fc	228.3		1.62087
		Spike RBD-Fc+SCH772984	187.7		1.33262
	2	Control-Fc	110.7		0.785942	1
		Spike RBD-Fc	222.3		1.57827	1.59957
		Spike RBD-Fc+SCH772984	192		1.36315	1.34789
repetition 4	1	Control-Fc	1976.67	2468.33	0.80081
		Spike RBD-Fc	3606.3		1.46102
		Spike RBD-Fc+SCH772984	2148.89		0.870583
	2	Control-Fc	2960		1.19919	1
		Spike RBD-Fc	3437.78		1.39275	1.42689
		Spike RBD-Fc+SCH772984	3067.41		1.2427	1.05664

## Sheet: Fig.3F
	Control	COVID-19
ERK protein expression score	60.0683	65.4147
	58.2014	66.7686
	28.9567	65.6697
	24.0009	58.4066
	28.8596	54.3617
	13.6852	37.6588
	19.3389	92.4722

## Sheet: Fig.3G
	Control	COVID-19
pERK protein expression score	28.0277	54.4976
	13.6011	60.8708
	23.2206	38.6691
	21.71	39.5363
	20.3509	32.0657
	20.0241	30.0986
	24.7942	28.2412

## Sheet: Fig.3H
	pERK			Duodenum	J&I	Colon	Rectum
Protein expression score		Control-Fc	1	68.2001	54.4573	8.55	6.2257
			2	64.9172	60.1914	11.6842	11.3783
			3	69.4051	57.9113	6.3707	6.2297
			4	57.9971	65.2836	12.0228	5.178
		Spike RBD-Fc	1	179.334	136.474	7.4707	3.7547
			2	172.385	125.271	13.5138	8.5509
			3	183.784	124.053	5.958	13.7699
			4	147.065	121.751	13.8496	10.7478
		Spike RBD-Fc+SCH772984	1	58.3024	121.15	8.5509	9.2766
			2	94.8326	113.571	5.2731	12.7357
			3	80.4215	93.5932	11.982	10.4997
			4	73.3265	88.672	7.5245	12.4296
	ERK	Control-Fc	1	29.14	46.0014	46.0014	17.3245
			2	27.1569	30.7645	30.7645	11.1805
			3	23.9146	49.6821	49.6821	12.2359
			4	31.201	52.9337	52.9337	13.3556
		Spike RBD-Fc	1	74.4285	57.6791	57.6791	15.2397
			2	72.8981	68.0636	68.0636	13.7058
			3	67.4914	70.0948	70.0948	15.498
			4	75.4432	56.9376	56.9376	26.6939
		Spike RBD-Fc+SCH772984	1	33.6617	45.6315	45.6315	27.8114
			2	25.7477	45.7699	45.7699	16.169
			3	26.1274	35.7255	35.7255	26.633
			4	35.9961	32.8551	32.8551	26.181
