# Supplementary material for: SARS‐CoV‐2 spike spurs intestinal inflammation via VEGF production in enterocytes
Source: EMBO Mol Med. 2022 Apr 19;14(5):e14844. doi: 10.15252/emmm.202114844 (PMC9081906; doi:10.15252/emmm.202114844)
Supplement: Supplementary file 7 — Source Data for Figure 4 [file EMMM-14-e14844-s005.zip]

Archive with 12 entries (9 files):
- EMM-2021-14844-v2_Figure_4_raw_data/
- EMM-2021-14844-v2_Figure_4_raw_data/.DS_Store
- EMM-2021-14844-v2_Figure_4_raw_data/.~Fig._4B_WB_Fig.4_C,_D_and_G_IHC_image.pptx
- EMM-2021-14844-v2_Figure_4_raw_data/source_data_Fig._4.pdf
- EMM-2021-14844-v2_Figure_4_raw_data/source_data_Fig._4.xlsx
- __MACOSX/
- __MACOSX/._EMM-2021-14844-v2_Figure_4_raw_data
- __MACOSX/EMM-2021-14844-v2_Figure_4_raw_data/
- __MACOSX/EMM-2021-14844-v2_Figure_4_raw_data/._.DS_Store
- __MACOSX/EMM-2021-14844-v2_Figure_4_raw_data/._.~Fig._4B_WB_Fig.4_C,_D_and_G_IHC_image.pptx
- __MACOSX/EMM-2021-14844-v2_Figure_4_raw_data/._source_data_Fig._4.pdf
- __MACOSX/EMM-2021-14844-v2_Figure_4_raw_data/._source_data_Fig._4.xlsx
