# Supplementary material for: SARS‐CoV‐2 spike spurs intestinal inflammation via VEGF production in enterocytes
Source: EMBO Mol Med. 2022 Apr 19;14(5):e14844. doi: 10.15252/emmm.202114844 (PMC9081906; doi:10.15252/emmm.202114844)
Supplement: Supplementary file 7 — Source Data for Figure 4 [file EMMM-14-e14844-s005.zip › EMM-2021-14844-v2_Figure_4_raw_data/source_data_Fig._4.xlsx]

## Sheet: Fig.4A
			OD value (TRITC-dextran intensity )	Average value	TRITC-dextran intensity relative to control	Average value
repetition 1	Control-Fc	1	944		1.15781
		2	767		0.94072
		3	735	815.333	0.901472	1
	Spike RBD-Fc	1	1525.7		1.87126
		2	1714.7		2.10307
		3	1014		1.24366	1.73933
repetition 2	Control-Fc	1	4768.67		1.10916
		2	3830	4299.33	0.890836	1
	Spike RBD-Fc	1	9836.33		2.28787
		2	9508.67		2.21166	2.24977
repetition 3	Control-Fc	1	2147		1.06798
		2	2114.33		1.05173
		3	1750.33		0.870668
		4	2029.67	2010.33	1.00962	1
	Spike RBD-Fc	1	3305.67		1.64434
		2	3766.67		1.87365
		3	3565		1.77334
		4	4713.33		2.34455
		3	3565		1.77334
		4	4713.33		2.34455	1.95896

## Sheet: Fig.4C
	Control	COVID-19
VE-cad protein expression score	12.8676	3.6988
	14.932	4.0731
	17.6531	5.0978
	17.7645	5.1528
	28.4427	6.0392
	49.6184	6.1509
	54.4156	7.0542

## Sheet: Fig.4D
	Control	COVID-19
pVE-cad protein expression score	3.962	51.7463
	4.757	46.5025
	5.0902	37.2159
	7.1013	54.2588
	8.3813	49.3424
	8.6038	27.5056
	9.914	30.0169

## Sheet: Fig.4F
			OD value (TRITC-dextran intensity )	Average value	TRITC-dextran intensity relative to control
repetition 1	Control-Fc	1	1876.5		0.91132
		2	2144		1.04123
		3	2124.5		1.03176
		4	2106.5		1.02302
		5	2044	2059.1	0.992667
	Spike RBD-Fc	1	6951.33		3.37591
		2	4917.33		2.3881
		3	4732.5		2.29833
		4	4401		2.13734
		5	5781		2.80754
	Spike RBD-Fc+ SCH772984	1	2720.67		1.32129
		2	2335		1.13399
		3	3033.67		1.4733
		4	3644.33		1.76987
		5	3786		1.83867
	Spike RBD-Fc+Bevacizumab	1	1502.67		0.729769
		2	3364.33		1.63389
		3	3481		1.69054
		4	1271.3		0.617406
		5	1395.3		0.677626
repetition 2	Control-Fc	1	4929		0.985275
		2	4993		0.998068
		3	5086	5002.67	1.01666
	Spike RBD-Fc	1	7918		1.58276
		2	7705		1.54018
		3	7874		1.57396
	Spike RBD-Fc+ SCH772984	1	5490		1.09741
		2	5470		1.09342
		3	5440		1.08742
	Spike RBD-Fc+Bevacizumab	1	4396		0.878731
		2	4335		0.866538
		3	4397		0.878931

## Sheet: Fig.4G
	Duodenum		J&I		Colon		Rectum
Grouup	VE	pVE	VE	pVE	VE	pVE	VE	pVE
Control-Fc	54.839	28.4919	39.905	42.2257	22.0772	9.6625	12.9024	10.8455
Control-Fc	53.954	42.4431	32.5254	35.7847	12.1824	12.762	15.2447	7.3564
Control-Fc	51.7378	51.1925	29.769	45.5744	20.2544	12.5116	38.8713	9.4615
Control-Fc	97.8477	46.334	36.5219	44.8666	31.4277	8.4642	15.4269	8.746
Spike RBD-Fc	4.5387	107.34	18.1432	81.3829	14.1664	7.9104	23.8414	24.8805
Spike RBD-Fc	8.0732	120.951	16.9828	62.5853	17.2149	15.7652	28.938	4.7264
Spike RBD-Fc	11.4857	80.1376	18.7943	52.1181	11.6623	28.2509	25.3542	7.2374
Spike RBD-Fc	16.0551	105.114	19.9185	77.1188	14.1361	58.3329	16.9725	13.2762
Spike RBD-Fc+ SCH772984	21.3071	34.5208	24.8948	44.7595	15.9839	6.4487	18.851	9.513
Spike RBD-Fc+ SCH772985	15.6597	26.5154	35.1477	27.8362	20.1705	7.4411	16.8545	6.2674
Spike RBD-Fc+ SCH772986	44.7575	40.0498	20.7404	32.1181	24.498	47.0743	54.831	11.2799
Spike RBD-Fc+ SCH772987	47.1847	42.8379	27.8275	65.5673	28.9037	50.1882	12.5566	4.8593
Spike RBD-Fc+ Bevacizumab	38.2463	52.5649	70.6677	62.5192	39.6212	4.3358	39.642	4.0896
Spike RBD-Fc+ Bevacizumab	51.1614	53.843	49.4909	60.1103	11.8805	38.2072	28.9527	5.332
Spike RBD-Fc+ Bevacizumab	37.5659	43.723	51.7243	56.2672	26.3003	3.874	31.5406	8.1142
Spike RBD-Fc+ Bevacizumab	56.7599	42.1717	67.2752	36.5296	11.3674	43.0749	9.9965	6.3596
