# Supplementary material for: SARS‐CoV‐2 spike spurs intestinal inflammation via VEGF production in enterocytes
Source: EMBO Mol Med. 2022 Apr 19;14(5):e14844. doi: 10.15252/emmm.202114844 (PMC9081906; doi:10.15252/emmm.202114844)
Supplement: Supplementary file 8 — Source Data for Figure 5 [file EMMM-14-e14844-s006.zip › EMM-2021-14844-v2_Figure_5_raw_data/source_data_Fig._5.xlsx]

## Sheet: Fig. 5A
		Duodenum		J&I		Colon		Rectum
		Average OD value	VEGF concentration	Average OD value	VEGF concentration	Average OD value	VEGF concentration	Average OD value	VEGF concentration
Control-Fc	Mouse-1	0.908	89.449	1.466	152.796	2.091	216.571	2.354	243.408
	Mouse-2	0.885	87.102	1.183	123.918	2.613	269.837	1.347	140.653
	Mouse-3	0.116	10.4694	0.603	64.7347	0.875	92.4898	2.752	284.02
	Mouse-4	0.121	10.9796	0.559	60.2449	1.993	206.571	0.968	101.98
Spike RBD-Fc	Mouse-1	3.894	394.143	0.64	68.5102	1.291	134.939	2.356	243.612
	Mouse-2	0.686	66.7959	0.932	98.3061	1.362	142.184	1.675	174.122
	Mouse-3	2.717	274.041	0.739	78.6122	1.299	135.755	1.939	201.061
	Mouse-4	3.416	345.367	1.226	128.306	1.701	176.775	1.746	181.367
Spike RBD-Fc+ SCH772984	Mouse-1	0.874	85.9796	1.421	148.204	0.447	48.8163	1.68	174.633
	Mouse-2	0.093	6.28571	0.963	101.469	0.841	89.0204	0.819	86.7755
	Mouse-3	0.677	65.8775	0.838	88.7143	1.654	171.98	0.617	66.1633
	Mouse-4	0.211	18.3265	0.805	85.3469	1.166	122.184	1.784	185.245
Spike RBD-Fc+Bevacizumab	Mouse-1	0.114	8.42857	0.82	86.8775	1.191	124.735	1.872	194.225
	Mouse-2	0.946	93.3265	0.715	76.1633	1.874	194.429	0.255	29.2245
	Mouse-3	0.247	22	0.742	78.9184	1.112	116.674	1.457	151.878
	Mouse-4	0.529	50.7755	0.711	75.7551	0.683	72.898	1.47	153.204

## Sheet: Fig. 5B
			Duodenum					J&I					Colon					Rectum
			Average 620nm OD	Weight of tissue (g)	EBD fluorescence (620nm OD/weight)	Average 620nm OD of Control-Fc	Normalization	Average 620nm OD	Weight of tissue (g)	EBD fluorescence (620nm OD/weight)	Average 620nm OD of Control-Fc	Normalization	Average 620nm OD	Weight of tissue (g)	EBD fluorescence (620nm OD/weight)	Average 620nm OD of Control-Fc	Normalization	Average 620nm OD	Weight of tissue (g)	EBD fluorescence (620nm OD/weight)	Average 620nm OD of Control-Fc	Normalization
Repetition 1	Control-Fc	1	0.0675	0.103	0.65534		1.0529	0.1245	0.104	1.19711		1.0625	0.078	0.107	0.728972		0.851549	0.0515	0.0255	2.01961		1.03327
		2	0.0645	0.108	0.597222		0.959526	0.0785	0.0915	0.857923		0.76145	0.0745	0.1032	0.721899		0.843287	0.0525	0.028	1.875		0.959289
		3	0.067	0.109	0.614679	0.622414	0.987573	0.064	0.0483	1.32505	1.1267	1.17605	0.1105	0.0989	1.11729	0.856054	1.30516	0.051	0.0259	1.96911	1.95457	1.00744
	Spike RBD-Fc	1	0.0765	0.0683	1.12006		1.79954	0.08	0.0782	1.02302		0.90798	0.068	0.1002	0.678643		0.792758	0.0505	0.018	2.80556		1.43538
		2	0.0895	0.08	1.11875		1.79744	0.0745	0.0401	1.85786		1.64894	0.0745	0.1089	0.684114		0.799148	0.048	0.0201	2.38806		1.22178
		3	0.1685	0.1364	1.23534		1.98475	0.07	0.0943	0.742312		0.658839	0.062	0.0886	0.699774		0.817442	0.054	0.0243	2.22222		1.13693
	Spike RBD-Fc+ SCH772984	1	0.0635	0.1023	0.620723		0.997284	0.111	0.0971	1.14315		1.0146	0.074	0.1071	0.690943		0.807126	0.0495	0.0191	2.59162		1.32593
		2	0.0755	0.1079	0.699722		1.12421	0.092	0.0959	0.959333		0.851456	0.0855	0.09	0.95		1.10974	0.05	0.0216	2.31481		1.18431
		3	0.0605	0.0977	0.619243		0.994906	0.0855	0.1074	0.796089		0.706569	0.0665	0.1139	0.583845		0.682019	0.0475	0.0284	1.67254		0.855703
	Spike RBD-Fc+Bevacizumab	1	0.083	0.1066	0.778612		1.25096	0.0855	0.1011	0.845697		0.750599	0.0725	0.1194	0.607203		0.709305	0.049	0.0162	3.02469		1.54749
		2	0.078	0.0938	0.831557		1.33602	0.064	0.0501	1.27744		1.1338	0.07	0.1093	0.640439		0.748129	0.053	0.0334	1.58683		0.811853
		3	0.083	0.1045	0.794258		1.27609	0.07	0.0566	1.23675		1.09768	0.0665	0.1006	0.661034		0.772188	0.053	0.0302	1.75497		0.897877
Repetition 2	Control-Fc	1	0.401	0.074	5.41892		1.46402	0.3535	0.0902	3.91907		1.29753	0.4375	0.1854	2.35976		0.79872	0.1285	0.024	5.35417		1.03114
		2	0.564	0.1526	3.69594		0.998523	0.8145	0.189	4.30952		1.4268	0.648	0.1154	5.61525		1.90062	0.103	0.016	6.4375		1.23978
		3	0.299	0.1503	1.98935	3.7014	0.53746	0.2055	0.2468	0.832658	3.02042	0.275677	0.2425	0.273	0.888278	2.95443	0.30066	0.0795	0.021	3.78571	5.19246	0.729079
	Spike RBD-Fc	1	0.477	0.106	4.5		1.21576	0.4495	0.112	4.01339		1.32875	0.523	0.17	3.07647		1.04131	0.3295	0.054	6.10185		1.17514
		2	0.464	0.1072	4.32836		1.16938	0.6715	0.2172	3.09162		1.02357	0.6965	0.1816	3.83535		1.29817	0.201	0.0489	4.11043		0.791615
		3	0.619	0.081	7.64198		2.06462	0.6385	0.14	4.56071		1.50996	0.4055	0.158	2.56646		0.86868	0.1075	0.0103	10.4369		2.01001
	Spike RBD-Fc+ SCH772984	1	0.7895	0.2301	3.43112		0.926977	0.7265	0.29	2.50517		0.829413	0.5585	0.186	3.00269		1.01633	0.2345	0.028	8.375		1.61292
		2	0.8095	0.2443	3.31355		0.895214	0.5645	0.1841	3.06627		1.01518	0.3985	0.1542	2.58431		0.874722	0.107	0.0325	3.29231		0.634055
		3	0.139	0.104	1.33654		0.36109	0.463	0.1041	4.44765		1.47253	0.4595	0.1775	2.58873		0.87622	0.148	0.0255	5.80392		1.11776
	Spike RBD-Fc+Bevacizumab	1	0.4115	0.156	2.63782		0.712654	0.54	0.097	5.56701		1.84313	0.295	0.108	2.73148		0.924537	0.2265	0.0336	6.74107		1.29824
		2	0.206	0.0835	2.46707		0.666522	0.43	0.1673	2.57023		0.850953	0.349	0.1325	2.63396		0.89153	0.1605	0.025	6.42		1.23641
		3	0.405	0.3115	1.30016		0.351261	0.7085	0.2	3.5425		1.17285	0.607	0.2185	2.77803		0.940293	0.19	0.0355	5.35211		1.03075

## Sheet: Fig. 5D
	Inflammation score
	Control-Fc	Spike RBD-Fc	Spike RBD-Fc+ SCH772998	Spike RBD-Fc+ Bevacizumab
Duodenum	1	2	0	0
	0	1	2	0
	0	2	0	1
	0	2	1	0
J&I	1	1	0	0
	0	0	1	1
	1	2	1	0
	1	1	0	0
Colon	1	0	0	1
	0	1	2	0
	0	0	0	0
	0	1	0	1
Rectum	0	1	0	0
	0	1	0	0
	0	0	0	1
	0	0	0	0
